# Supplementary material for: A new AgI complex based on 1-[(1H-benzimidazol-1-yl)meth­yl]-1H-1,2,4-triazole
Source: Acta Crystallogr Sect E Struct Rep Online. 2011 Nov 19;67(Pt 12):m1788. doi: 10.1107/S1600536811048501 (PMC3238699; doi:10.1107/S1600536811048501)
Supplement: Supplementary file 1 [file e-67-m1788-sup1.cif]

##############################################################################
#                                                                            #
# This CIF contains the data in a paper accepted for publication in          #
# Acta Crystallographica Section E. It conforms to the requirements of       #
# Notes for Authors for Acta Crystallographica Section E, and has been       #
# peer reviewed under the auspices of the IUCr Commission on Journals.       #
#                                                                            #
# Full details of the Crystallographic Information File format               #
# are given in the paper "The Crystallographic Information File (CIF):       #
# a New Standard Archive File for Crystallography" by S. R. Hall, F. H.      #
# Allen and I. D. Brown [Acta Cryst. (1991), A47, 655-685].                  #
#                                                                            #
# The current version of the core CIF dictionary is obtainable from          #
# ftp://ftp.iucr.org/pub/cif_core.dic.                                       #
#                                                                            #
# Software is freely available for graphical display of the structure(s)     #
# in this CIF. For information consult the CIF software page                 #
# http://www.iucr.org/resources/cif/software.                                #
#                                                                            #
# This file may be used for bona fide research purposes within the           #
# scientific community so long as proper attribution is given to the journal # 
# article from which it was obtained.                                        #
#                                                                            #
##############################################################################
data_global
_audit_creation_method     'SHELXL-97'
_journal_date_recd_electronic     2011-11-08
_journal_date_accepted     2011-11-15
_journal_name_full     'Acta Crystallographica, Section E'
_journal_year     2011
_journal_volume     67
_journal_issue     12
_journal_page_first     m1788
_journal_page_last     m1788
_journal_paper_category     QM
_journal_coeditor_code     VM2136
_publ_contact_author_name     'Dr. Xiang-ru Meng'
_publ_contact_author_address
;
 Department of Chemistry
 Zhengzhou University
 Zhengzhou 450001
 People's Republic of China
;
_publ_contact_author_email     'mxr@zzu.edu.cn'
_publ_contact_author_fax     '86 371 67783126'
_publ_contact_author_phone     '86 371 67783126'
_publ_section_title
;
A new Ag^I^ complex based on
1-[(1<i>H</i>-benzimidazol-1-yl)methyl]-1<i>H</i>-1,2,4-triazole
;
loop_
    _publ_author_name
    _publ_author_footnote
    _publ_author_address
    'Yan-zhi Wang' ?
;
 Pharmacy College
 Henan University of Traditional Chinese Medicine
 Zhengzhou 450008
 People's Republic of China
;
    'Jun Zhang' ?
;
 Department of Chemistry
 Zhengzhou University
 Zhengzhou 450001
 People's Republic of China
;
    'Huai-xia Yang' ?
;
 Pharmacy College
 Henan University of Traditional Chinese Medicine
 Zhengzhou 450008
 People's Republic of China
;
    'Xiang-ru Meng' ?
;
 Department of Chemistry
 Zhengzhou University
 Zhengzhou 450001
 People's Republic of China
;
data_I
_audit_creation_method     SHELXL-97
_chemical_name_systematic
;
bis{\m-1-[(1<i>H</i>-benzimidazol-1-yl)methyl]-1<i>H</i>-1,2,4-
triazole}disilver(I) dinitrate
;
_chemical_name_common     ?
_chemical_formula_moiety     'C20 H18 Ag2 N10 2+, 2(N O3 -)'
_chemical_formula_sum     'C20 H18 Ag2 N12 O6'
_chemical_formula_iupac     '[Ag2 (C10 H9 N5)2] (N O3)2'
_chemical_formula_weight     738.20
_chemical_melting_point     ?
_symmetry_cell_setting     monoclinic
_symmetry_space_group_name_H-M     'P 21/c'
_symmetry_space_group_name_Hall     '-P 2ybc'
loop_
    _symmetry_equiv_pos_as_xyz
    'x, y, z'
    '-x, y+1/2, -z+1/2'
    '-x, -y, -z'
    'x, -y-1/2, z-1/2'
_cell_length_a     9.4947(19)
_cell_length_b     13.569(3)
_cell_length_c     10.174(2)
_cell_angle_alpha     90.00
_cell_angle_beta     114.56(3)
_cell_angle_gamma     90.00
_cell_volume     1192.1(4)
_cell_formula_units_Z     2
_cell_measurement_reflns_used     3140
_cell_measurement_theta_min     2.3584
_cell_measurement_theta_max     27.8644
_cell_measurement_temperature     293(2)
_exptl_crystal_description     Prism
_exptl_crystal_colour     Colourless
_exptl_crystal_size_max     0.19
_exptl_crystal_size_mid     0.17
_exptl_crystal_size_min     0.14
_exptl_crystal_density_diffrn     2.057
_exptl_crystal_density_meas     ?
_exptl_crystal_density_method     'not measured'
_exptl_crystal_F_000     728
_exptl_absorpt_coefficient_mu     1.710
_exptl_absorpt_correction_type     multi-scan
_exptl_absorpt_process_details     '(CrystalClear; Rigaku/MSC, 2006)'
_exptl_absorpt_correction_T_min     0.7371
_exptl_absorpt_correction_T_max     0.7958
_exptl_special_details
;
;
_diffrn_ambient_temperature     293(2)
_diffrn_radiation_type     MoK\a
_diffrn_radiation_wavelength     0.71073
_diffrn_radiation_source     'fine-focus sealed tube'
_diffrn_radiation_monochromator     graphite
_diffrn_measurement_device_type     'Rigaku Saturn'
_diffrn_measurement_method     \w
_diffrn_detector_area_resol_mean     28.5714
_diffrn_reflns_number     9572
_diffrn_reflns_av_R_equivalents     0.0337
_diffrn_reflns_av_sigmaI/netI     0.0284
_diffrn_reflns_theta_min     2.36
_diffrn_reflns_theta_max     25.25
_diffrn_reflns_theta_full     25.25
_diffrn_measured_fraction_theta_max     1.000
_diffrn_measured_fraction_theta_full     1.000
_diffrn_reflns_limit_h_min     -11
_diffrn_reflns_limit_h_max     10
_diffrn_reflns_limit_k_min     -16
_diffrn_reflns_limit_k_max     16
_diffrn_reflns_limit_l_min     -12
_diffrn_reflns_limit_l_max     11
_diffrn_standards_number     ?
_diffrn_standards_interval_count     ?
_diffrn_standards_interval_time     ?
_diffrn_standards_decay_%     ?
_refine_special_details
;
Refinement of <i>F</i>^2^ against ALL reflections. The weighted <i>R</i>-factor
<i>wR</i> and goodness of fit <i>S</i> are based on <i>F</i>^2^, conventional
<i>R</i>-factors <i>R</i> are based on <i>F</i>, with <i>F</i> set to zero for
negative <i>F</i>^2^. The threshold expression of <i>F</i>^2^ >
\s(<i>F</i>^2^) is used only for calculating <i>R</i>-factors(gt) <i>etc</i>.
and is not relevant to the choice of reflections for refinement.
<i>R</i>-factors based on <i>F</i>^2^ are statistically about twice as large
as those based on <i>F</i>, and <i>R</i>- factors based on ALL data will be
even larger.
;
_reflns_number_total     2158
_reflns_number_gt     1952
_reflns_threshold_expression     I>2sigma(I)
_refine_ls_structure_factor_coef     Fsqd
_refine_ls_matrix_type     full
_refine_ls_R_factor_all     0.0490
_refine_ls_R_factor_gt     0.0425
_refine_ls_wR_factor_gt     0.0911
_refine_ls_wR_factor_ref     0.0950
_refine_ls_goodness_of_fit_ref     1.086
_refine_ls_restrained_S_all     1.086
_refine_ls_number_reflns     2158
_refine_ls_number_parameters     181
_refine_ls_number_restraints     0
_refine_ls_hydrogen_treatment     constr
_refine_ls_weighting_scheme     calc
_refine_ls_weighting_details
         'calc w=1/[\s^2^(Fo^2^)+(0.0419P)^2^+1.7006P] where P=(Fo^2^+2Fc^2^)/3'
_atom_sites_solution_hydrogens     geom
_atom_sites_solution_primary     direct
_atom_sites_solution_secondary     difmap
_refine_ls_shift/su_max     0.001
_refine_ls_shift/su_mean     0.000
_refine_diff_density_max     0.699
_refine_diff_density_min     -0.278
_refine_ls_extinction_method     none
_refine_ls_extinction_coef     ?
loop_
    _atom_type_symbol
    _atom_type_description
    _atom_type_scat_dispersion_real
    _atom_type_scat_dispersion_imag
    _atom_type_scat_source
    'C' 'C' 0.0033 0.0016
                         'International Tables Vol C Tables 4.2.6.8 and 6.1.1.4'
    'H' 'H' 0.0000 0.0000
                         'International Tables Vol C Tables 4.2.6.8 and 6.1.1.4'
    'N' 'N' 0.0061 0.0033
                         'International Tables Vol C Tables 4.2.6.8 and 6.1.1.4'
    'O' 'O' 0.0106 0.0060
                         'International Tables Vol C Tables 4.2.6.8 and 6.1.1.4'
    'Ag' 'Ag' -0.8971 1.1015
                         'International Tables Vol C Tables 4.2.6.8 and 6.1.1.4'
_computing_data_collection     'CrystalClear (Rigaku/MSC, 2006)'
_computing_cell_refinement     'CrystalClear (Rigaku/MSC, 2006)'
_computing_data_reduction     'CrystalClear (Rigaku/MSC, 2006)'
_computing_structure_solution     'SHELXS97 (Sheldrick, 2008)'
_computing_structure_refinement     'SHELXL97 (Sheldrick, 2008)'
_computing_molecular_graphics     'SHELXTL (Sheldrick, 2008)'
_computing_publication_material     'SHELXTL (Sheldrick, 2008)'
loop_
    _atom_site_type_symbol
    _atom_site_label
    _atom_site_fract_x
    _atom_site_fract_y
    _atom_site_fract_z
    _atom_site_U_iso_or_equiv
    _atom_site_adp_type
    _atom_site_calc_flag
    _atom_site_refinement_flags
    _atom_site_occupancy
    _atom_site_symmetry_multiplicity
    _atom_site_disorder_assembly
    _atom_site_disorder_group
    Ag Ag1 -0.34103(4) 0.89095(3) 0.20814(4) 0.04938(17) Uani d . 1 1 . .
    N N1 -0.0927(4) 0.9097(2) 0.3164(4) 0.0326(8) Uani d . 1 1 . .
    N N2 0.1479(4) 0.9666(3) 0.3996(4) 0.0354(8) Uani d . 1 1 . .
    H H2B 0.2248 1.0035 0.4080 0.043 Uiso calc R 1 1 . .
    N N3 -0.1878(4) 1.0476(2) 0.0747(4) 0.0320(8) Uani d . 1 1 . .
    N N4 -0.1943(5) 0.9813(3) -0.0280(4) 0.0449(10) Uani d . 1 1 . .
    N N5 -0.4205(4) 1.0613(3) -0.0931(4) 0.0374(8) Uani d . 1 1 . .
    N N6 0.3779(5) 1.1840(3) 0.4722(5) 0.0470(10) Uani d . 1 1 . .
    O O1 0.3112(6) 1.1880(4) 0.3398(4) 0.0877(14) Uani d . 1 1 . .
    O O2 0.3944(6) 1.1033(3) 0.5326(5) 0.0818(14) Uani d . 1 1 . .
    O O3 0.4245(5) 1.2605(3) 0.5397(5) 0.0801(13) Uani d . 1 1 . .
    C C1 0.0033(5) 0.8484(3) 0.4281(4) 0.0320(9) Uani d . 1 1 . .
    C C2 -0.0334(6) 0.7641(3) 0.4866(5) 0.0387(10) Uani d . 1 1 . .
    H H2A -0.1339 0.7396 0.4515 0.046 Uiso calc R 1 1 . .
    C C3 0.0871(6) 0.7193(3) 0.5989(5) 0.0446(12) Uani d . 1 1 . .
    H H3A 0.0670 0.6633 0.6409 0.054 Uiso calc R 1 1 . .
    C C4 0.2383(6) 0.7552(3) 0.6518(5) 0.0454(12) Uani d . 1 1 . .
    H H4A 0.3158 0.7223 0.7277 0.055 Uiso calc R 1 1 . .
    C C5 0.2760(5) 0.8380(3) 0.5946(5) 0.0415(11) Uani d . 1 1 . .
    H H5A 0.3769 0.8618 0.6295 0.050 Uiso calc R 1 1 . .
    C C6 0.1542(5) 0.8840(3) 0.4813(5) 0.0345(10) Uani d . 1 1 . .
    C C7 -0.0011(5) 0.9789(3) 0.3042(4) 0.0306(9) Uani d . 1 1 . .
    C C8 -0.0451(5) 1.0643(3) 0.2027(4) 0.0352(10) Uani d . 1 1 . .
    H H8A -0.0574 1.1222 0.2528 0.042 Uiso calc R 1 1 . .
    H H8B 0.0379 1.0774 0.1732 0.042 Uiso calc R 1 1 . .
    C C9 -0.3227(5) 1.0931(3) 0.0341(5) 0.0353(10) Uani d . 1 1 . .
    H H9A -0.3452 1.1409 0.0881 0.042 Uiso calc R 1 1 . .
    C C10 -0.3371(6) 0.9929(4) -0.1265(5) 0.0450(11) Uani d . 1 1 . .
    H H10A -0.3772 0.9569 -0.2120 0.054 Uiso calc R 1 1 . .
loop_
    _atom_site_aniso_label
    _atom_site_aniso_U_11
    _atom_site_aniso_U_22
    _atom_site_aniso_U_33
    _atom_site_aniso_U_12
    _atom_site_aniso_U_13
    _atom_site_aniso_U_23
    Ag1 0.0295(2) 0.0625(3) 0.0471(3) 0.00013(17) 0.00685(17) 0.00857(18)
    N1 0.0290(19) 0.0329(19) 0.0328(19) 0.0005(16) 0.0098(16) -0.0039(15)
    N2 0.030(2) 0.038(2) 0.036(2) -0.0027(16) 0.0114(16) -0.0009(16)
    N3 0.0292(19) 0.0302(17) 0.0335(19) 0.0019(15) 0.0100(16) 0.0020(15)
    N4 0.040(2) 0.046(2) 0.047(2) 0.0002(19) 0.016(2) -0.0166(19)
    N5 0.030(2) 0.041(2) 0.036(2) 0.0014(17) 0.0097(17) 0.0027(17)
    N6 0.036(2) 0.056(3) 0.047(3) -0.007(2) 0.015(2) -0.004(2)
    O1 0.103(4) 0.097(3) 0.048(2) 0.023(3) 0.016(2) -0.003(2)
    O2 0.089(3) 0.060(3) 0.088(3) -0.008(2) 0.029(3) 0.028(2)
    O3 0.067(3) 0.064(3) 0.094(3) -0.025(2) 0.019(2) -0.029(2)
    C1 0.033(2) 0.032(2) 0.028(2) 0.0053(18) 0.0098(18) -0.0064(18)
    C2 0.040(3) 0.034(2) 0.040(2) 0.000(2) 0.014(2) -0.0028(19)
    C3 0.060(3) 0.033(2) 0.037(3) 0.004(2) 0.018(2) 0.000(2)
    C4 0.055(3) 0.041(3) 0.034(2) 0.018(2) 0.012(2) 0.001(2)
    C5 0.034(3) 0.049(3) 0.035(2) 0.005(2) 0.008(2) -0.007(2)
    C6 0.036(3) 0.035(2) 0.031(2) 0.0020(19) 0.013(2) -0.0054(18)
    C7 0.030(2) 0.031(2) 0.028(2) -0.0005(18) 0.0106(18) -0.0052(17)
    C8 0.031(2) 0.034(2) 0.036(2) -0.0011(19) 0.0093(19) -0.0042(19)
    C9 0.037(3) 0.037(2) 0.032(2) 0.003(2) 0.015(2) 0.0031(19)
    C10 0.040(3) 0.049(3) 0.043(3) -0.007(2) 0.014(2) -0.010(2)
_geom_special_details
;
All e.s.d.'s (except the e.s.d. in the dihedral angle between two l.s. planes)
are estimated using the full covariance matrix. The cell e.s.d.'s are taken
into account individually in the estimation of e.s.d.'s in distances, angles
and torsion angles; correlations between e.s.d.'s in cell parameters are only
used when they are defined by crystal symmetry. An approximate (isotropic)
treatment of cell e.s.d.'s is used for estimating e.s.d.'s involving l.s.
planes.
;
loop_
    _geom_bond_atom_site_label_1
    _geom_bond_atom_site_label_2
    _geom_bond_site_symmetry_2
    _geom_bond_distance
    _geom_bond_publ_flag
    Ag1 N1 . 2.163(4) ?
    Ag1 N5 3_475 2.171(4) ?
    N1 C7 . 1.321(5) ?
    N1 C1 . 1.397(5) ?
    N2 C7 . 1.353(5) ?
    N2 C6 . 1.382(5) ?
    N2 H2B . 0.8600 ?
    N3 C9 . 1.325(5) ?
    N3 N4 . 1.361(5) ?
    N3 C8 . 1.454(5) ?
    N4 C10 . 1.318(6) ?
    N5 C9 . 1.313(6) ?
    N5 C10 . 1.352(6) ?
    N5 Ag1 3_475 2.171(4) ?
    N6 O3 . 1.222(5) ?
    N6 O1 . 1.229(5) ?
    N6 O2 . 1.233(5) ?
    C1 C6 . 1.390(6) ?
    C1 C2 . 1.399(6) ?
    C2 C3 . 1.377(6) ?
    C2 H2A . 0.9300 ?
    C3 C4 . 1.395(7) ?
    C3 H3A . 0.9300 ?
    C4 C5 . 1.380(7) ?
    C4 H4A . 0.9300 ?
    C5 C6 . 1.396(6) ?
    C5 H5A . 0.9300 ?
    C7 C8 . 1.492(6) ?
    C8 H8A . 0.9700 ?
    C8 H8B . 0.9700 ?
    C9 H9A . 0.9300 ?
    C10 H10A . 0.9300 ?
loop_
    _geom_angle_atom_site_label_1
    _geom_angle_atom_site_label_2
    _geom_angle_atom_site_label_3
    _geom_angle_site_symmetry_1
    _geom_angle_site_symmetry_3
    _geom_angle
    _geom_angle_publ_flag
    N1 Ag1 N5 . 3_475 155.72(14) ?
    C7 N1 C1 . . 105.5(4) ?
    C7 N1 Ag1 . . 131.1(3) ?
    C1 N1 Ag1 . . 123.3(3) ?
    C7 N2 C6 . . 107.6(4) ?
    C7 N2 H2B . . 126.2 ?
    C6 N2 H2B . . 126.2 ?
    C9 N3 N4 . . 109.8(4) ?
    C9 N3 C8 . . 128.8(4) ?
    N4 N3 C8 . . 121.2(3) ?
    C10 N4 N3 . . 102.1(4) ?
    C9 N5 C10 . . 103.0(4) ?
    C9 N5 Ag1 . 3_475 125.8(3) ?
    C10 N5 Ag1 . 3_475 131.1(3) ?
    O3 N6 O1 . . 118.6(5) ?
    O3 N6 O2 . . 122.2(5) ?
    O1 N6 O2 . . 119.1(5) ?
    C6 C1 N1 . . 109.2(4) ?
    C6 C1 C2 . . 121.1(4) ?
    N1 C1 C2 . . 129.7(4) ?
    C3 C2 C1 . . 116.5(4) ?
    C3 C2 H2A . . 121.8 ?
    C1 C2 H2A . . 121.8 ?
    C2 C3 C4 . . 122.2(4) ?
    C2 C3 H3A . . 118.9 ?
    C4 C3 H3A . . 118.9 ?
    C5 C4 C3 . . 121.9(4) ?
    C5 C4 H4A . . 119.1 ?
    C3 C4 H4A . . 119.1 ?
    C4 C5 C6 . . 116.2(4) ?
    C4 C5 H5A . . 121.9 ?
    C6 C5 H5A . . 121.9 ?
    N2 C6 C1 . . 105.5(4) ?
    N2 C6 C5 . . 132.3(4) ?
    C1 C6 C5 . . 122.2(4) ?
    N1 C7 N2 . . 112.2(4) ?
    N1 C7 C8 . . 127.7(4) ?
    N2 C7 C8 . . 120.1(4) ?
    N3 C8 C7 . . 112.8(3) ?
    N3 C8 H8A . . 109.0 ?
    C7 C8 H8A . . 109.0 ?
    N3 C8 H8B . . 109.0 ?
    C7 C8 H8B . . 109.0 ?
    H8A C8 H8B . . 107.8 ?
    N5 C9 N3 . . 110.5(4) ?
    N5 C9 H9A . . 124.8 ?
    N3 C9 H9A . . 124.8 ?
    N4 C10 N5 . . 114.6(4) ?
    N4 C10 H10A . . 122.7 ?
    N5 C10 H10A . . 122.7 ?
loop_
    _geom_torsion_atom_site_label_1
    _geom_torsion_atom_site_label_2
    _geom_torsion_atom_site_label_3
    _geom_torsion_atom_site_label_4
    _geom_torsion_site_symmetry_1
    _geom_torsion_site_symmetry_2
    _geom_torsion_site_symmetry_3
    _geom_torsion_site_symmetry_4
    _geom_torsion
    _geom_torsion_publ_flag
    N5 Ag1 N1 C7 3_475 . . . -24.9(5) ?
    N5 Ag1 N1 C1 3_475 . . . 149.8(3) ?
    C9 N3 N4 C10 . . . . 0.5(5) ?
    C8 N3 N4 C10 . . . . -176.4(4) ?
    C7 N1 C1 C6 . . . . 0.1(4) ?
    Ag1 N1 C1 C6 . . . . -175.7(3) ?
    C7 N1 C1 C2 . . . . 179.6(4) ?
    Ag1 N1 C1 C2 . . . . 3.7(6) ?
    C6 C1 C2 C3 . . . . 0.2(6) ?
    N1 C1 C2 C3 . . . . -179.2(4) ?
    C1 C2 C3 C4 . . . . -0.4(6) ?
    C2 C3 C4 C5 . . . . 0.1(7) ?
    C3 C4 C5 C6 . . . . 0.3(6) ?
    C7 N2 C6 C1 . . . . 0.7(4) ?
    C7 N2 C6 C5 . . . . -179.5(4) ?
    N1 C1 C6 N2 . . . . -0.5(4) ?
    C2 C1 C6 N2 . . . . 180.0(4) ?
    N1 C1 C6 C5 . . . . 179.6(4) ?
    C2 C1 C6 C5 . . . . 0.1(6) ?
    C4 C5 C6 N2 . . . . 179.8(4) ?
    C4 C5 C6 C1 . . . . -0.4(6) ?
    C1 N1 C7 N2 . . . . 0.3(4) ?
    Ag1 N1 C7 N2 . . . . 175.7(3) ?
    C1 N1 C7 C8 . . . . -178.8(4) ?
    Ag1 N1 C7 C8 . . . . -3.3(6) ?
    C6 N2 C7 N1 . . . . -0.7(5) ?
    C6 N2 C7 C8 . . . . 178.5(3) ?
    C9 N3 C8 C7 . . . . 114.0(5) ?
    N4 N3 C8 C7 . . . . -69.8(5) ?
    N1 C7 C8 N3 . . . . -23.6(6) ?
    N2 C7 C8 N3 . . . . 157.4(4) ?
    C10 N5 C9 N3 . . . . 0.7(5) ?
    Ag1 N5 C9 N3 3_475 . . . 178.7(3) ?
    N4 N3 C9 N5 . . . . -0.8(5) ?
    C8 N3 C9 N5 . . . . 175.8(4) ?
    N3 N4 C10 N5 . . . . 0.0(5) ?
    C9 N5 C10 N4 . . . . -0.4(5) ?
    Ag1 N5 C10 N4 3_475 . . . -178.3(3) ?
loop_
    _geom_hbond_atom_site_label_D
    _geom_hbond_atom_site_label_H
    _geom_hbond_atom_site_label_A
    _geom_hbond_site_symmetry_A
    _geom_hbond_distance_DH
    _geom_hbond_distance_HA
    _geom_hbond_distance_DA
    _geom_hbond_angle_DHA
    N2 H2B O2 . 0.86 2.08 2.849(6) 148.1
