# Supplementary material for: A new AgI complex based on 1-[(1H-benzimidazol-1-yl)meth­yl]-1H-1,2,4-triazole
Source: Acta Crystallogr Sect E Struct Rep Online. 2011 Nov 19;67(Pt 12):m1788. doi: 10.1107/S1600536811048501 (PMC3238699; doi:10.1107/S1600536811048501)
Supplement: Supplementary file 2 [file e-67-m1788-Isup2.hkl]

# 
# h,k,l, Fc-squared, Fo-squared, sigma(Fo-squared) and status flag 
# 
data_I
_shelx_title ' p in P2(1)/c' 
_shelx_refln_list_code          4 
_shelx_F_calc_maximum      237.09 
_exptl_crystal_F_000       728.00 
_reflns_d_resolution_high  0.8331 
 
loop_ 
 _symmetry_equiv_pos_as_xyz 
 'x, y, z' 
 '-x, y+1/2, -z+1/2' 
 '-x, -y, -z' 
 'x, -y-1/2, z-1/2' 
 
_cell_length_a     9.4947 
_cell_length_b    13.5688 
_cell_length_c    10.1740 
_cell_angle_alpha  90.000 
_cell_angle_beta  114.563 
_cell_angle_gamma  90.000 
 
_shelx_F_squared_multiplier     1.000 
 
loop_ 
 _refln_index_h 
 _refln_index_k 
 _refln_index_l 
 _refln_F_squared_calc 
 _refln_F_squared_meas 
 _refln_F_squared_sigma 
 _refln_observed_status 
   1   0   0     1808.39     2280.76     14.88 o 
   2   0   0     4272.24     4399.24     29.27 o 
   3   0   0    39524.32    41447.26    188.51 o 
   4   0   0    12700.06    12906.26    124.33 o 
   5   0   0       95.01       93.37     16.16 o 
   6   0   0     8790.32     9214.59    138.29 o 
   7   0   0     1764.51     1722.73     63.63 o 
   8   0   0      189.53      182.56     31.64 o 
   9   0   0     1976.07     1791.91     84.01 o 
  10   0   0      788.76      809.42     72.12 o 
   1   1   0     5934.22     6439.28     23.78 o 
   2   1   0    26375.38    27228.49    154.14 o 
   3   1   0     4038.23     4136.12     23.50 o 
   4   1   0     2970.13     2993.31     30.15 o 
   5   1   0     4540.75     4489.06     55.94 o 
   6   1   0      694.64      625.52     28.13 o 
   7   1   0      691.01      719.52     35.55 o 
   8   1   0     1393.95     1339.38     58.32 o 
   9   1   0      152.95      167.71     26.94 o 
  10   1   0      178.55      216.40     39.45 o 
   0   2   0     3803.56     4229.69     20.27 o 
   1   2   0      384.97      351.05      5.85 o 
   2   2   0      659.47      720.86      9.41 o 
   3   2   0      101.65       82.37      8.62 o 
   4   2   0      946.61     1139.01     19.76 o 
   5   2   0      192.33      214.91     21.01 o 
   6   2   0     1956.69     2038.76     36.75 o 
   7   2   0      101.89      110.35     22.26 o 
   8   2   0      142.11      137.45     20.76 o 
   9   2   0      130.60      113.96     25.09 o 
  10   2   0       14.72       27.55      9.05 o 
   1   3   0     6010.04     6341.16     21.79 o 
   2   3   0     9244.26     9495.31     35.78 o 
   3   3   0       45.44       56.57      5.58 o 
   4   3   0     8679.48     9485.39     75.22 o 
   5   3   0     5713.30     5760.51    116.14 o 
   6   3   0      371.59      307.88     19.58 o 
   7   3   0      115.93      134.69     23.72 o 
   8   3   0     4992.21     5185.22     71.60 o 
   9   3   0      172.98      183.37     37.65 o 
  10   3   0      100.95      100.60     22.21 o 
   0   4   0     7277.93     6988.72     50.37 o 
   1   4   0     7514.22     7259.60     30.95 o 
   2   4   0     1994.98     1961.24     15.89 o 
   3   4   0    16392.58    16428.85    108.59 o 
   4   4   0     6159.77     6151.07     51.48 o 
   5   4   0     1874.84     1995.04     31.48 o 
   6   4   0     3865.22     3703.27     53.88 o 
   7   4   0     1574.32     1470.93     36.61 o 
   8   4   0        3.30       19.07     11.67 o 
   9   4   0      853.89      890.81     47.28 o 
  10   4   0      593.73      525.76     40.01 o 
   1   5   0     2720.71     2482.75     23.13 o 
   2   5   0      427.80      348.53     11.98 o 
   3   5   0        6.00       12.62      3.43 o 
   4   5   0       74.09       68.40      9.01 o 
   5   5   0      879.46      834.21     18.63 o 
   6   5   0      153.93      156.20     15.26 o 
   7   5   0       82.08       64.00     12.85 o 
   8   5   0      185.45      157.01     30.75 o 
   9   5   0        8.68       47.09     22.50 o 
   0   6   0     8385.50     8377.72     65.21 o 
   1   6   0     1315.27     1228.58     25.74 o 
   2   6   0       42.73       61.04      7.90 o 
   3   6   0     1325.33     1127.06     18.60 o 
   4   6   0     2156.74     2244.48     56.21 o 
   5   6   0      223.56      242.07     19.60 o 
   6   6   0       62.69       49.18      7.56 o 
   7   6   0      729.76      701.82     33.13 o 
   8   6   0      255.91      302.76     34.99 o 
   9   6   0      349.17      290.27     43.17 o 
   1   7   0     6021.00     5910.89     48.24 o 
   2   7   0     4624.62     4421.12     39.65 o 
   3   7   0     2069.46     2029.17     42.39 o 
   4   7   0     1772.70     1673.65     32.31 o 
   5   7   0     2239.11     2112.04     42.33 o 
   6   7   0      161.36      162.40     29.92 o 
   7   7   0      844.78      836.17     42.77 o 
   8   7   0      872.97      964.41     54.71 o 
   9   7   0      129.03       72.69     25.81 o 
   0   8   0     4349.73     4670.86     63.77 o 
   1   8   0      495.21      477.83     17.08 o 
   2   8   0      485.99      460.87     17.48 o 
   3   8   0     1956.05     1982.43     40.81 o 
   4   8   0      473.60      529.27     21.87 o 
   5   8   0       40.16       27.24     11.38 o 
   6   8   0     1591.92     1648.87     61.00 o 
   7   8   0      357.46      513.90     98.48 o 
   8   8   0        3.92       34.02     14.47 o 
   9   8   0      667.48      627.43     96.44 o 
   1   9   0      495.81      454.57     18.37 o 
   2   9   0        9.14       46.22     10.62 o 
   3   9   0        0.01       10.53      7.61 o 
   4   9   0       24.58       16.26      5.43 o 
   5   9   0      220.32      231.27     19.96 o 
   6   9   0        3.54       30.74     12.70 o 
   7   9   0       78.71       70.20     21.61 o 
   8   9   0       16.87       29.63     15.67 o 
   0  10   0     1771.35     1825.70     45.48 o 
   1  10   0     1318.82     1335.58     31.43 o 
   2  10   0      694.97      628.42     22.15 o 
   3  10   0     2731.60     2765.54     46.78 o 
   4  10   0     2164.95     2202.77     44.24 o 
   5  10   0      659.97      617.67     41.65 o 
   6  10   0     1015.72      995.50     36.91 o 
   7  10   0      903.79      911.96     50.14 o 
   8  10   0        5.05       19.15     12.25 o 
   1  11   0     2404.09     2523.07     39.89 o 
   2  11   0     2769.69     2874.28     50.02 o 
   3  11   0        2.74       21.32      7.84 o 
   4  11   0      809.71      800.45     42.07 o 
   5  11   0      549.37      613.68     45.08 o 
   6  11   0      301.03      336.12     37.05 o 
   7  11   0      219.94      216.61     35.02 o 
   0  12   0        8.67       27.40     11.79 o 
   1  12   0        3.97       10.65      6.79 o 
   2  12   0       57.74       47.77     10.41 o 
   3  12   0       16.09       26.67     10.40 o 
   4  12   0      260.42      274.21     29.66 o 
   5  12   0        1.29       16.74      7.12 o 
   6  12   0      231.40      208.46     27.85 o 
   7  12   0       18.97       40.40     14.48 o 
   1  13   0      508.76      434.15     19.55 o 
   2  13   0       87.42       86.24     15.75 o 
   3  13   0      413.94      436.66     27.08 o 
   4  13   0       41.03       39.36     12.20 o 
   5  13   0       33.68       48.18     21.84 o 
   6  13   0       95.32       73.08     16.72 o 
   0  14   0     1065.76      929.04     40.13 o 
   1  14   0      262.55      267.63     21.56 o 
   2  14   0      357.59      352.69     31.79 o 
   3  14   0      167.75      153.30     23.73 o 
   4  14   0      259.30      256.90     46.95 o 
   5  14   0        1.77       28.87     11.43 o 
   1  15   0       35.50       58.19     11.08 o 
   2  15   0      498.17      510.25     40.50 o 
   3  15   0       33.45       20.23     12.23 o 
   4  15   0      318.18      304.98     36.25 o 
   0  16   0       19.39       52.18     20.01 o 
   1  16   0       61.16       48.34     10.07 o 
 -10   1   1      213.95      224.72     33.43 o 
  -9   1   1        4.91       17.53      7.80 o 
  -8   1   1      450.69      456.83     37.46 o 
  -7   1   1     4141.33     4099.17     80.47 o 
  -6   1   1       42.05       39.14      9.21 o 
  -5   1   1     3686.44     3525.03     38.04 o 
  -4   1   1     9265.78     9090.71     63.54 o 
  -3   1   1       13.33       17.46      5.57 o 
  -2   1   1     1030.10      946.46      9.18 o 
  -1   1   1    20729.52    20384.37     87.07 o 
   0   1   1     1049.89      805.53      5.45 o 
   1   1   1     2590.56     2809.71     23.20 o 
   2   1   1    12800.30    12408.01     42.35 o 
   3   1   1     1430.73     1265.59     16.69 o 
   4   1   1     5267.44     5617.63     53.19 o 
   5   1   1     2825.52     2618.19     52.08 o 
   6   1   1     1712.20     1638.14     40.06 o 
   7   1   1       49.62       71.40     13.76 o 
   8   1   1     4241.70     4335.69    112.09 o 
   9   1   1      618.89      621.89     31.80 o 
 -10   2   1      545.66      568.86     47.91 o 
  -9   2   1     4055.69     4303.53    140.94 o 
  -8   2   1       91.36       87.03     15.57 o 
  -7   2   1     1092.16     1074.36     29.18 o 
  -6   2   1     3919.20     3901.41     54.38 o 
  -5   2   1     2608.30     2629.16     29.45 o 
  -4   2   1     6409.18     6745.00     65.02 o 
  -3   2   1     4835.03     4543.83     21.89 o 
  -2   2   1       15.36       59.37      7.61 o 
  -1   2   1     3895.00     3975.63     21.88 o 
   0   2   1    23857.24    24213.67    129.50 o 
   1   2   1     3809.05     3841.94     20.82 o 
   2   2   1     1947.77     1847.30     14.76 o 
   3   2   1    18255.40    18338.04    126.61 o 
   4   2   1     8835.02     8658.73     74.33 o 
   5   2   1        6.34       11.58      6.79 o 
   6   2   1     5301.31     5597.99     85.65 o 
   7   2   1     3197.85     3153.33     70.54 o 
   8   2   1       22.01       24.21     14.12 o 
   9   2   1      976.87      951.27     40.18 o 
 -10   3   1      342.87      372.16     45.63 o 
  -9   3   1        3.14        8.84      9.59 o 
  -8   3   1      640.05      661.89     42.07 o 
  -7   3   1      465.31      404.15     27.64 o 
  -6   3   1       29.27       30.43     17.48 o 
  -5   3   1      373.43      371.01     20.23 o 
  -4   3   1     1727.56     1917.05     35.66 o 
  -3   3   1      240.81      228.65     13.51 o 
  -2   3   1     7457.81     7438.06     25.73 o 
  -1   3   1     3826.16     4122.52     20.62 o 
   0   3   1     6893.92     7136.83     24.63 o 
   1   3   1     5483.58     5607.95     22.51 o 
   2   3   1     1942.78     1988.27     14.72 o 
   3   3   1       15.74       33.72      5.33 o 
   4   3   1      290.73      236.13     17.78 o 
   5   3   1     4433.66     4534.69     64.92 o 
   6   3   1       38.55       41.32     15.19 o 
   7   3   1      106.99      118.14     26.21 o 
   8   3   1      480.39      542.06     42.42 o 
   9   3   1      299.77      307.41     46.77 o 
 -10   4   1       94.74      105.62     40.32 o 
  -9   4   1      869.99      883.92     59.36 o 
  -8   4   1       17.72       17.71      9.41 o 
  -7   4   1        8.77       11.45      7.46 o 
  -6   4   1      743.53      710.22     18.91 o 
  -5   4   1     1974.00     1965.36     62.11 o 
  -4   4   1      317.50      340.91     20.46 o 
  -3   4   1     2459.79     2343.74     26.62 o 
  -2   4   1      640.68      578.50      8.08 o 
  -1   4   1     2463.26     2589.66     14.68 o 
   0   4   1     6573.69     6635.79     28.10 o 
   1   4   1     3118.55     2934.32     15.47 o 
   2   4   1     1692.74     1798.23     20.32 o 
   3   4   1     1946.14     1806.46     31.54 o 
   4   4   1     2655.09     2638.15     55.01 o 
   5   4   1       33.30       39.83     10.02 o 
   6   4   1      217.78      219.99     24.38 o 
   7   4   1      104.71      101.15     22.99 o 
   8   4   1       96.62       76.64     18.23 o 
   9   4   1       30.14       13.93     12.90 o 
 -10   5   1      660.78      611.97     53.38 o 
  -9   5   1       11.02       12.54     12.22 o 
  -8   5   1     3190.50     3388.74     79.53 o 
  -7   5   1     1833.39     2030.07     58.18 o 
  -6   5   1       20.25       12.63      8.70 o 
  -5   5   1     4885.27     5198.47     99.13 o 
  -4   5   1     7936.79     8282.81     82.06 o 
  -3   5   1      549.08      538.35     10.83 o 
  -2   5   1     7034.40     7037.94     45.97 o 
  -1   5   1    27240.79    28737.48    122.99 o 
   0   5   1      402.66      391.34     11.26 o 
   1   5   1    12341.55    12498.63     85.65 o 
   2   5   1    11242.06    10918.12     70.18 o 
   3   5   1     7386.12     8091.48     66.64 o 
   4   5   1     6952.36     7119.60     72.73 o 
   5   5   1     7390.15     7664.18    157.81 o 
   6   5   1     1478.72     1545.77     41.41 o 
   7   5   1      887.07      845.20     34.87 o 
   8   5   1     2015.22     2133.11    153.78 o 
   9   5   1      385.90      339.56     59.13 o 
  -9   6   1      754.21      794.67     60.93 o 
  -8   6   1      243.80      219.15     24.80 o 
  -7   6   1      812.20      898.11     69.87 o 
  -6   6   1     3547.14     3749.98     92.00 o 
  -5   6   1      707.64      718.11     31.20 o 
  -4   6   1      644.96      579.62     66.45 o 
  -3   6   1     8447.65     8524.23     61.44 o 
  -2   6   1     3171.52     3108.95     39.68 o 
  -1   6   1      597.84      488.31     11.60 o 
   0   6   1     9069.94     8982.55     49.48 o 
   1   6   1     6081.92     6207.35     39.05 o 
   2   6   1     1159.23     1134.91     17.01 o 
   3   6   1     4544.56     4269.76     40.37 o 
   4   6   1     3199.99     3092.75     45.01 o 
   5   6   1       27.14       24.62      9.57 o 
   6   6   1     1348.14     1278.02     49.94 o 
   7   6   1     2314.39     2186.47     47.52 o 
   8   6   1        3.61       27.06     15.83 o 
   9   6   1      368.42      312.41     64.76 o 
  -9   7   1        5.77       19.98     17.02 o 
  -8   7   1        0.22        4.64      9.37 o 
  -7   7   1      129.42       74.30     21.16 o 
  -6   7   1      102.74      103.41     32.49 o 
  -5   7   1        0.53        0.00      7.58 o 
  -4   7   1        1.75        6.18      4.30 o 
  -3   7   1        2.63        5.54      4.64 o 
  -2   7   1       90.83      100.38     11.71 o 
  -1   7   1       89.16       93.93      7.65 o 
   0   7   1      481.35      500.44     15.99 o 
   1   7   1       26.42       28.56      5.74 o 
   2   7   1     1108.88     1113.94     18.94 o 
   3   7   1        6.84       14.88      4.63 o 
   4   7   1       33.85       44.82      8.40 o 
   5   7   1      110.51       95.12     15.96 o 
   6   7   1        0.70       22.32     13.65 o 
   7   7   1      257.45      182.75     33.83 o 
   8   7   1        0.02       27.01     10.47 o 
  -9   8   1      349.44      286.76     63.72 o 
  -8   8   1      226.82      247.59     44.77 o 
  -7   8   1      969.67      988.81     53.63 o 
  -6   8   1      667.37      706.18     39.25 o 
  -5   8   1     1030.46      913.85     46.44 o 
  -4   8   1     2256.27     2208.63     34.67 o 
  -3   8   1     1288.91     1168.67     24.64 o 
  -2   8   1     2266.79     2322.01     32.22 o 
  -1   8   1     2234.83     2269.53     33.77 o 
   0   8   1     3977.10     3825.17     58.10 o 
   1   8   1      428.37      396.64     16.19 o 
   2   8   1      220.96      200.23     19.34 o 
   3   8   1     2128.77     2083.02     37.56 o 
   4   8   1      886.47      932.40     46.76 o 
   5   8   1      194.65      169.16     17.82 o 
   6   8   1      221.18      229.13     46.68 o 
   7   8   1      944.76      994.73     61.06 o 
   8   8   1       18.44       22.79     12.14 o 
  -8   9   1      996.40     1041.02     57.06 o 
  -7   9   1      659.49      633.50     54.13 o 
  -6   9   1       21.74       18.15     10.87 o 
  -5   9   1      912.65      991.04     24.92 o 
  -4   9   1     1795.79     1682.67     38.40 o 
  -3   9   1      297.35      257.04     14.90 o 
  -2   9   1     2489.67     2349.57     35.32 o 
  -1   9   1     3917.54     3693.13     50.44 o 
   0   9   1      278.08      235.13     13.70 o 
   1   9   1     1312.49     1234.77     23.43 o 
   2   9   1     5667.75     5834.60     77.63 o 
   3   9   1     1490.26     1390.27     35.25 o 
   4   9   1      633.44      675.46     27.82 o 
   5   9   1     3037.69     3179.46     63.79 o 
   6   9   1      282.53      278.27     39.67 o 
   7   9   1       54.10       42.08     15.92 o 
   8   9   1      600.87      579.95     65.90 o 
  -8  10   1        0.15       23.44     14.44 o 
  -7  10   1       11.64       24.35     12.70 o 
  -6  10   1      686.06      754.82     34.73 o 
  -5  10   1      484.23      476.92     34.64 o 
  -4  10   1      334.44      370.37     22.63 o 
  -3  10   1     1685.98     1686.51     37.23 o 
  -2  10   1      348.49      297.76     23.39 o 
  -1  10   1      543.21      512.08     19.50 o 
   0  10   1     1708.63     1705.08     29.87 o 
   1  10   1      943.25      954.58     26.32 o 
   2  10   1       32.20       28.62      6.08 o 
   3  10   1      590.61      623.15     31.68 o 
   4  10   1       11.65       17.47      7.40 o 
   5  10   1      146.99      127.25     18.06 o 
   6  10   1      451.56      477.49     48.41 o 
   7  10   1      127.87      103.31     20.53 o 
  -7  11   1        7.54       12.34      9.26 o 
  -6  11   1      288.69      255.51     44.75 o 
  -5  11   1        6.92       12.47      9.30 o 
  -4  11   1        3.86       18.78      5.85 o 
  -3  11   1        8.38       15.29      7.41 o 
  -2  11   1        7.15       10.66      4.93 o 
  -1  11   1        8.75       16.44      6.36 o 
   0  11   1       37.12       26.40      8.94 o 
   1  11   1      332.78      303.53     21.44 o 
   2  11   1       46.79       45.25      9.22 o 
   3  11   1      421.60      376.02     19.73 o 
   4  11   1      298.42      314.57     31.45 o 
   5  11   1      201.49      202.64     28.06 o 
   6  11   1      121.47       88.86     20.48 o 
   7  11   1        5.71       38.52     27.51 o 
  -7  12   1        9.01       15.61     12.21 o 
  -6  12   1      683.50      772.87     67.98 o 
  -5  12   1      113.68      119.18     21.99 o 
  -4  12   1      258.14      320.84     44.38 o 
  -3  12   1     1056.37     1070.41     27.28 o 
  -2  12   1        9.01       15.20      8.32 o 
  -1  12   1        4.02       21.93      8.56 o 
   0  12   1     1566.24     1386.13     34.91 o 
   1  12   1      306.31      283.00     19.07 o 
   2  12   1      412.61      416.33     23.24 o 
   3  12   1      768.45      811.78     35.71 o 
   4  12   1      197.89      156.91     29.98 o 
   5  12   1        0.02        7.62     10.21 o 
   6  12   1      317.69      338.37     31.30 o 
  -6  13   1        7.21       25.63     10.94 o 
  -5  13   1      428.80      444.91     35.16 o 
  -4  13   1        0.94       15.88     10.36 o 
  -3  13   1       50.10       51.33     10.96 o 
  -2  13   1      627.79      613.62     31.73 o 
  -1  13   1      191.88      215.32     16.92 o 
   0  13   1        0.55       16.87      6.61 o 
   1  13   1      528.96      547.63     20.77 o 
   2  13   1      642.01      689.15     33.95 o 
   3  13   1      194.34      192.86     26.97 o 
   4  13   1      568.03      529.42     32.31 o 
   5  13   1      365.99      383.84     41.36 o 
  -5  14   1       18.74       33.33     19.58 o 
  -4  14   1       58.99       61.76     17.11 o 
  -3  14   1       41.04       60.03     16.93 o 
  -2  14   1       56.88       41.39     11.29 o 
  -1  14   1      334.50      337.19     20.90 o 
   0  14   1       13.06       30.36      9.33 o 
   1  14   1       97.42       83.16     14.03 o 
   2  14   1      143.08      132.05     18.15 o 
   3  14   1       11.57       20.00      6.67 o 
   4  14   1      150.00       84.18     19.97 o 
  -4  15   1      126.95      122.80     20.40 o 
  -3  15   1        0.22       21.85      9.13 o 
  -2  15   1      101.14      109.47     19.02 o 
  -1  15   1      348.34      422.75     24.50 o 
   0  15   1       39.08       41.36     14.66 o 
   1  15   1       63.82       46.20     10.64 o 
   2  15   1      393.34      374.41     29.90 o 
   3  15   1        0.16       16.55      7.06 o 
  -2  16   1      118.96      178.26     31.62 o 
  -1  16   1      105.21      120.42     17.23 o 
   0  16   1      118.56      171.50     29.94 o 
   1  16   1      136.75      175.51     23.71 o 
 -11   0   2      174.01      216.37     62.93 o 
 -10   0   2      517.43      584.67    153.03 o 
  -9   0   2     4564.50     4621.94    204.28 o 
  -8   0   2      572.66      598.54     44.90 o 
  -7   0   2      125.28      119.15     22.62 o 
  -6   0   2     6590.49     6410.10     84.35 o 
  -5   0   2    28553.55    31329.79    603.02 o 
  -4   0   2      142.74      181.59     15.64 o 
  -3   0   2    13890.27    13906.01     63.95 o 
  -2   0   2     5973.19     6411.40     29.82 o 
  -1   0   2      234.04      310.62      6.05 o 
   0   0   2      134.46       95.06     10.93 o 
   1   0   2     5056.45     5011.10     36.46 o 
   2   0   2       20.31       42.28     11.07 o 
   3   0   2    19729.89    20845.96    578.52 o 
   4   0   2     4870.54     5087.57    148.09 o 
   5   0   2      289.38      327.27     31.72 o 
   6   0   2     1566.17     1578.26    161.13 o 
   7   0   2     7257.96     7487.67    146.69 o 
   8   0   2      262.74      290.06     53.81 o 
   9   0   2      462.99      488.95     54.96 o 
 -10   1   2      530.10      574.22     76.91 o 
  -9   1   2       29.02       27.24     10.29 o 
  -8   1   2     1541.48     1603.28     37.87 o 
  -7   1   2     3072.03     3041.19     52.43 o 
  -6   1   2      484.50      411.52     24.11 o 
  -5   1   2     1950.62     1900.04     22.60 o 
  -4   1   2     7510.45     7549.51     60.54 o 
  -3   1   2     7599.93     7755.93     28.70 o 
  -2   1   2     1446.89     1700.65     11.02 o 
  -1   1   2    15594.65    16087.13     52.98 o 
   0   1   2     5145.25     5249.57     20.34 o 
   1   1   2      380.99      377.25      8.58 o 
   2   1   2     8857.85     9290.99     56.81 o 
   3   1   2      877.57      872.48     21.95 o 
   4   1   2     1440.90     1453.62     29.76 o 
   5   1   2     6430.02     6662.60    101.47 o 
   6   1   2       22.22       36.47     10.99 o 
   7   1   2       40.34       64.41     17.28 o 
   8   1   2     1034.07     1028.63     43.75 o 
   9   1   2      183.36      198.58     32.48 o 
 -10   2   2       72.06       56.39     13.25 o 
  -9   2   2      227.84      248.81     34.81 o 
  -8   2   2      132.46      134.99     30.22 o 
  -7   2   2        0.05        9.49      4.44 o 
  -6   2   2       23.70       24.23      6.30 o 
  -5   2   2        7.46        8.47      4.44 o 
  -4   2   2      275.79      200.71     12.33 o 
  -3   2   2     4842.74     4935.04     21.88 o 
  -2   2   2    18357.35    19549.86     61.15 o 
  -1   2   2     2286.27     2644.92     14.40 o 
   0   2   2     2734.30     2567.44     16.85 o 
   1   2   2      547.58      546.62      9.46 o 
   2   2   2      252.13      321.45     11.43 o 
   3   2   2     3852.80     3982.66     61.92 o 
   4   2   2        3.28       11.58      8.03 o 
   5   2   2        8.98       14.51      8.18 o 
   6   2   2       16.27       31.64     11.68 o 
   7   2   2       43.72       38.03     14.48 o 
   8   2   2       33.33       39.73     13.11 o 
   9   2   2        1.29       11.31     10.24 o 
 -10   3   2     1216.01     1168.85     68.75 o 
  -9   3   2       18.13       23.48     11.72 o 
  -8   3   2     1323.37     1323.82     46.37 o 
  -7   3   2     2673.77     2856.12     75.04 o 
  -6   3   2      224.26      238.34     30.42 o 
  -5   3   2     5766.13     6268.97     91.55 o 
  -4   3   2     7575.24     7513.71     70.25 o 
  -3   3   2      527.24      539.80     10.53 o 
  -2   3   2     8165.79     7841.51     39.57 o 
  -1   3   2    55761.56    56024.12    392.79 o 
   0   3   2      434.28      465.68      6.55 o 
   1   3   2     1685.82     1511.32     11.82 o 
   2   3   2     7154.66     6952.70     46.31 o 
   3   3   2     5073.98     5163.85     57.01 o 
   4   3   2      619.21      553.55     40.90 o 
   5   3   2     4276.81     4511.04    136.70 o 
   6   3   2      879.90      975.70     43.90 o 
   7   3   2      454.06      436.27     47.53 o 
   8   3   2     1441.53     1492.98     61.49 o 
   9   3   2      640.83      725.31     77.39 o 
 -10   4   2       76.63       96.05     25.30 o 
  -9   4   2     1601.87     1602.14    106.96 o 
  -8   4   2     2604.95     2477.83     83.53 o 
  -7   4   2      585.02      619.32     37.51 o 
  -6   4   2     3796.90     3437.98    107.25 o 
  -5   4   2     3153.87     3158.76     67.87 o 
  -4   4   2      123.78       85.51     45.39 o 
  -3   4   2     4443.29     4196.65     43.42 o 
  -2   4   2    10541.19    10269.60     55.57 o 
  -1   4   2      700.61      659.45      8.54 o 
   0   4   2    11207.51    11387.10     36.68 o 
   1   4   2    10566.67    10783.02     56.75 o 
   2   4   2     1153.38     1185.54     16.45 o 
   3   4   2     2870.70     2915.72     34.01 o 
   4   4   2     6734.75     7044.95     79.90 o 
   5   4   2      174.01      178.43     25.82 o 
   6   4   2      589.96      627.25     43.47 o 
   7   4   2     3620.69     3690.77    107.68 o 
   8   4   2      145.32      127.11     30.09 o 
   9   4   2      277.66      219.59     41.92 o 
 -10   5   2      219.68      182.00     49.33 o 
  -9   5   2      152.39      114.89     22.22 o 
  -8   5   2       11.14       19.43     14.95 o 
  -7   5   2      537.70      487.86     54.91 o 
  -6   5   2      325.92      395.27     40.87 o 
  -5   5   2       95.46      121.71     18.56 o 
  -4   5   2     1470.56     1523.50     40.97 o 
  -3   5   2       48.81       43.05      6.73 o 
  -2   5   2       44.69       46.68      6.74 o 
  -1   5   2      877.96      831.17     11.38 o 
   0   5   2     2721.71     2768.37     29.99 o 
   1   5   2     1068.12     1225.82     17.59 o 
   2   5   2     1508.60     1599.29     24.16 o 
   3   5   2      136.86      158.02     13.45 o 
   4   5   2       24.46       16.60      7.29 o 
   5   5   2       77.70       95.80     17.41 o 
   6   5   2      644.74      586.03     31.26 o 
   7   5   2       88.38       66.61     17.09 o 
   8   5   2       79.65       51.48     18.51 o 
 -10   6   2       91.23      132.66     36.02 o 
  -9   6   2      410.64      491.61     43.23 o 
  -8   6   2       79.14       86.54     38.35 o 
  -7   6   2       95.26      126.01     21.81 o 
  -6   6   2     1162.58     1195.80     63.04 o 
  -5   6   2     1942.52     1903.40     42.75 o 
  -4   6   2       22.25       15.63     12.77 o 
  -3   6   2      250.10      216.78      9.92 o 
  -2   6   2     3677.03     3636.86     35.69 o 
  -1   6   2       34.76       19.81      4.43 o 
   0   6   2     1747.76     1727.89     23.55 o 
   1   6   2      259.54      221.79      7.37 o 
   2   6   2       41.12       38.14      5.30 o 
   3   6   2     2447.84     2456.41     88.28 o 
   4   6   2     2055.37     2156.70     46.60 o 
   5   6   2      153.08      177.95     23.89 o 
   6   6   2      248.35      307.47     41.47 o 
   7   6   2     1974.39     2100.55     77.03 o 
   8   6   2       97.69      139.77     23.54 o 
  -9   7   2       41.75       54.90     14.81 o 
  -8   7   2     1809.84     1814.32     61.15 o 
  -7   7   2     2297.13     2434.59    167.86 o 
  -6   7   2      842.58      814.69     55.51 o 
  -5   7   2     5602.80     5952.63     90.88 o 
  -4   7   2     5083.74     5073.71     56.06 o 
  -3   7   2      248.04      250.88     14.00 o 
  -2   7   2      839.52      806.26     14.84 o 
  -1   7   2     3423.59     3358.40     35.54 o 
   0   7   2     1630.09     1697.16     38.01 o 
   1   7   2     4404.14     4594.47     39.01 o 
   2   7   2     5494.33     5330.25     66.64 o 
   3   7   2      689.82      652.55     21.83 o 
   4   7   2     1292.90     1274.88     36.03 o 
   5   7   2     3026.49     3146.68     68.27 o 
   6   7   2     2222.65     2217.47     64.25 o 
   7   7   2       37.83       41.04     17.47 o 
   8   7   2     1083.39     1178.47     51.31 o 
  -9   8   2      449.46      427.82     35.75 o 
  -8   8   2       34.64       46.35     18.33 o 
  -7   8   2      357.90      336.11     34.55 o 
  -6   8   2      491.51      489.69     45.71 o 
  -5   8   2      522.82      516.61     29.09 o 
  -4   8   2      135.35      123.36     14.94 o 
  -3   8   2     2780.84     2726.92     72.05 o 
  -2   8   2     2311.96     2365.93     34.46 o 
  -1   8   2     1389.21     1301.50     18.45 o 
   0   8   2      743.60      620.29     18.61 o 
   1   8   2     1213.92     1183.73     24.57 o 
   2   8   2       11.76       12.59      4.49 o 
   3   8   2      895.79      830.93     34.63 o 
   4   8   2     1273.86     1199.52     29.70 o 
   5   8   2       69.99       59.52     16.09 o 
   6   8   2      615.87      631.16     79.64 o 
   7   8   2      456.51      401.92     72.42 o 
   8   8   2      101.05      107.68     38.59 o 
  -9   9   2       37.23       23.49     22.00 o 
  -8   9   2      115.72      111.16     25.93 o 
  -7   9   2        6.84       26.26     15.77 o 
  -6   9   2      281.11      259.96     38.12 o 
  -5   9   2       99.15       78.65     14.83 o 
  -4   9   2      192.97      170.69     14.32 o 
  -3   9   2        8.18        9.68      6.19 o 
  -2   9   2       69.24      102.97     13.51 o 
  -1   9   2      244.33      268.51     16.65 o 
   0   9   2      417.47      398.53     14.07 o 
   1   9   2      198.82      206.20     13.85 o 
   2   9   2        0.94       16.66      6.08 o 
   3   9   2        9.72       17.01      7.97 o 
   4   9   2       20.13       22.06      9.34 o 
   5   9   2      116.22       87.01     16.56 o 
   6   9   2      126.45      127.80     21.86 o 
   7   9   2      179.82      105.45     35.62 o 
  -8  10   2      105.61      107.33     30.67 o 
  -7  10   2       75.47      106.37     24.12 o 
  -6  10   2      577.72      614.17     40.34 o 
  -5  10   2      208.99      258.18     25.89 o 
  -4  10   2        4.51       20.52      9.10 o 
  -3  10   2      902.86      910.59     29.79 o 
  -2  10   2     1855.31     1940.55     45.02 o 
  -1  10   2       40.30       52.94      9.84 o 
   0  10   2     1857.05     1838.17     34.65 o 
   1  10   2      834.57      842.85     24.95 o 
   2  10   2      754.33      837.18     23.97 o 
   3  10   2     1205.75     1150.65     32.20 o 
   4  10   2      555.97      545.44     20.64 o 
   5  10   2        0.43       14.23      9.31 o 
   6  10   2      509.29      517.53    103.48 o 
   7  10   2      163.54      178.57     39.80 o 
  -8  11   2      111.17      129.89     23.92 o 
  -7  11   2     1200.53     1213.57     60.18 o 
  -6  11   2      108.41      104.98     22.77 o 
  -5  11   2      289.11      271.93     40.73 o 
  -4  11   2     1581.96     1668.73     59.77 o 
  -3  11   2      196.65      243.75     20.68 o 
  -2  11   2      700.06      641.42     28.94 o 
  -1  11   2     1348.96     1316.32     29.50 o 
   0  11   2       97.55      131.26     13.50 o 
   1  11   2      562.94      532.68     19.79 o 
   2  11   2      388.36      433.04     24.63 o 
   3  11   2     1024.95     1005.52     28.79 o 
   4  11   2      202.68      209.55     20.53 o 
   5  11   2      742.96      785.92     63.13 o 
   6  11   2      337.44      328.92     28.96 o 
  -7  12   2        6.11       38.94     14.22 o 
  -6  12   2       72.99       86.22     19.22 o 
  -5  12   2       74.82       46.94     15.27 o 
  -4  12   2        0.00       20.01      7.35 o 
  -3  12   2      337.75      287.56     24.87 o 
  -2  12   2        1.94       12.41      6.40 o 
  -1  12   2       69.12       86.80     12.14 o 
   0  12   2       81.94      111.80     13.73 o 
   1  12   2     1198.22     1217.56     37.76 o 
   2  12   2        5.00       15.39      6.37 o 
   3  12   2      435.80      453.71     24.66 o 
   4  12   2        2.40       29.20     11.48 o 
   5  12   2       41.16       37.50     13.02 o 
   6  12   2       27.18       27.93     15.85 o 
  -6  13   2       51.21       60.06     14.29 o 
  -5  13   2      147.93      196.07     19.80 o 
  -4  13   2      259.36      231.81     34.44 o 
  -3  13   2       11.85       17.63      7.40 o 
  -2  13   2        3.75       20.36      6.72 o 
  -1  13   2       92.84      110.00     18.32 o 
   0  13   2        8.52       18.83      7.49 o 
   1  13   2       15.11       32.87      8.45 o 
   2  13   2      387.27      364.39     25.00 o 
   3  13   2       13.55       14.40      6.55 o 
   4  13   2      547.60      554.05     45.63 o 
   5  13   2       70.06       43.67     20.39 o 
  -5  14   2      522.60      610.23     32.51 o 
  -4  14   2        0.19       13.52      8.66 o 
  -3  14   2      642.49      636.15     37.22 o 
  -2  14   2      229.05      249.18     19.46 o 
  -1  14   2       26.80       37.15      8.48 o 
   0  14   2      133.46      116.79     17.06 o 
   1  14   2      579.09      592.74     27.70 o 
   2  14   2        0.10        7.45      6.31 o 
   3  14   2      197.78      174.24     19.24 o 
   4  14   2      151.51      117.98     19.61 o 
  -4  15   2        0.49       22.97      7.68 o 
  -3  15   2      307.13      308.21     31.69 o 
  -2  15   2       19.43       34.10      9.42 o 
  -1  15   2      186.89      201.98     23.99 o 
   0  15   2      146.76      167.50     18.02 o 
   1  15   2       51.42       37.91      9.85 o 
   2  15   2       40.97       32.89     13.30 o 
  -1  16   2        1.35       29.65      9.17 o 
   0  16   2        3.02       33.48     15.94 o 
 -11   1   3      271.14      285.65     60.74 o 
 -10   1   3     2390.68     2278.85     96.59 o 
  -9   1   3        0.68        6.85      8.51 o 
  -8   1   3      732.17      703.62     29.60 o 
  -7   1   3     3405.70     3496.13     49.86 o 
  -6   1   3      780.79      751.89     24.51 o 
  -5   1   3     2382.04     2408.92     25.98 o 
  -4   1   3    11293.50    11393.48     81.40 o 
  -3   1   3     1368.15     1282.40     12.38 o 
  -2   1   3     1531.98     1609.95     10.46 o 
  -1   1   3    24654.87    26297.95    116.20 o 
   0   1   3     4244.06     4322.67     22.70 o 
   1   1   3      145.07      188.66     10.32 o 
   2   1   3     3260.31     3260.18     34.32 o 
   3   1   3     9973.61    10749.35    100.07 o 
   4   1   3       51.63       58.96     15.16 o 
   5   1   3     2237.77     2389.05    107.70 o 
   6   1   3     1617.19     1748.36     58.60 o 
   7   1   3       21.05       11.77     10.27 o 
   8   1   3      521.45      537.95     49.45 o 
 -11   2   3      216.81      260.05     47.28 o 
 -10   2   3       21.89       49.49     17.06 o 
  -9   2   3     2190.82     2192.90     57.06 o 
  -8   2   3     2457.90     2428.89     69.44 o 
  -7   2   3      418.03      386.44     21.08 o 
  -6   2   3     7917.89     8140.76     70.50 o 
  -5   2   3    13065.07    13374.69    144.75 o 
  -4   2   3       17.44       11.52      3.94 o 
  -3   2   3     9649.77     9533.01     51.33 o 
  -2   2   3    56212.83    58384.41    276.40 o 
  -1   2   3       10.90        4.63      2.01 o 
   0   2   3     6866.62     7070.09     26.32 o 
   1   2   3    17430.03    17621.66    124.87 o 
   2   2   3     1703.59     1566.12     29.90 o 
   3   2   3     4127.23     4368.29     55.16 o 
   4   2   3     6197.58     6273.73     87.15 o 
   5   2   3      838.36      854.55     38.71 o 
   6   2   3      610.45      613.91     29.23 o 
   7   2   3     3127.82     2987.06     68.52 o 
   8   2   3      531.57      499.74     44.87 o 
 -11   3   3      120.13      126.78     48.71 o 
 -10   3   3       89.52       68.39     28.22 o 
  -9   3   3       75.56       72.93     15.72 o 
  -8   3   3      891.27      791.26     52.30 o 
  -7   3   3      744.68      679.34     38.43 o 
  -6   3   3      366.16      375.47     13.24 o 
  -5   3   3     2841.97     2831.42     54.49 o 
  -4   3   3     2739.07     2550.72     22.89 o 
  -3   3   3        3.47        7.13      2.85 o 
  -2   3   3      554.90      535.33     11.88 o 
  -1   3   3        3.08       24.88      6.91 o 
   0   3   3     4078.17     3940.34     21.44 o 
   1   3   3      183.32      181.15     10.89 o 
   2   3   3      562.97      432.90     13.96 o 
   3   3   3      799.91      782.62     26.91 o 
   4   3   3        4.31       38.08     17.76 o 
   5   3   3       60.39       44.40     16.09 o 
   6   3   3     1495.53     1410.39     44.63 o 
   7   3   3        6.37       15.74     14.51 o 
   8   3   3      185.83      127.28     21.57 o 
 -10   4   3       95.09      111.14     51.71 o 
  -9   4   3      575.74      597.35     57.98 o 
  -8   4   3      457.48      539.61     76.64 o 
  -7   4   3      120.84      131.10     27.46 o 
  -6   4   3      892.08      959.44     34.65 o 
  -5   4   3     1904.43     2041.67     39.13 o 
  -4   4   3      399.48      379.20     11.13 o 
  -3   4   3      232.98      248.49     13.41 o 
  -2   4   3     4915.92     5142.91     36.30 o 
  -1   4   3     2638.18     2733.89     20.97 o 
   0   4   3      431.63      450.64     18.16 o 
   1   4   3      229.16      190.13     15.67 o 
   2   4   3      948.56     1034.89     33.32 o 
   3   4   3      970.53      996.68     32.31 o 
   4   4   3      463.09      449.13     26.45 o 
   5   4   3      346.12      325.88     32.95 o 
   6   4   3     1012.37      962.33     37.28 o 
   7   4   3      933.51      962.63     42.04 o 
   8   4   3       50.15       34.50     10.80 o 
 -10   5   3     1003.95      915.33     52.97 o 
  -9   5   3       40.00       52.91     15.97 o 
  -8   5   3      562.86      481.22     49.14 o 
  -7   5   3     1566.37     1691.28     53.32 o 
  -6   5   3     1887.30     1905.77     54.81 o 
  -5   5   3     1923.12     1850.49     39.13 o 
  -4   5   3     5466.74     5462.88     41.13 o 
  -3   5   3     2595.76     2619.94     32.00 o 
  -2   5   3      208.58      214.43      9.91 o 
  -1   5   3     5868.35     5614.29     38.42 o 
   0   5   3     8155.92     8185.74     70.93 o 
   1   5   3        1.52        8.35      5.08 o 
   2   5   3     6316.08     6160.43     50.16 o 
   3   5   3     2255.87     2007.36     34.00 o 
   4   5   3      165.60      163.16     20.91 o 
   5   5   3      703.27      623.32     38.13 o 
   6   5   3     2104.81     2086.98     60.14 o 
   7   5   3       36.90       30.35     12.24 o 
   8   5   3      566.00      591.38     42.68 o 
 -10   6   3       78.41       47.27     22.42 o 
  -9   6   3      364.41      322.79     42.87 o 
  -8   6   3     1278.77     1253.92     43.32 o 
  -7   6   3       20.25       28.49     10.00 o 
  -6   6   3     1244.87     1239.41     39.90 o 
  -5   6   3     4427.87     4406.27     65.31 o 
  -4   6   3        0.07        0.60      3.51 o 
  -3   6   3     2882.92     2738.95     31.15 o 
  -2   6   3     6975.72     6922.02     52.41 o 
  -1   6   3      722.57      699.23     14.90 o 
   0   6   3     2395.87     2199.66     20.63 o 
   1   6   3     5684.63     5544.56     53.18 o 
   2   6   3     2445.87     2421.98     28.05 o 
   3   6   3      996.35      913.53     42.81 o 
   4   6   3     3925.89     3857.14     78.74 o 
   5   6   3       22.17       25.11     15.53 o 
   6   6   3       32.96       24.90     12.35 o 
   7   6   3      998.51      885.79     44.41 o 
   8   6   3      312.96      236.25     61.24 o 
 -10   7   3       15.75        9.18      8.97 o 
  -9   7   3       19.64       23.01     13.71 o 
  -8   7   3       23.28       26.67     14.12 o 
  -7   7   3      270.82      224.60     43.52 o 
  -6   7   3        1.16       32.96     12.03 o 
  -5   7   3        3.91        0.03     12.04 o 
  -4   7   3      175.91      186.39     14.68 o 
  -3   7   3      809.07      791.94     19.51 o 
  -2   7   3      472.33      462.66     18.54 o 
  -1   7   3      370.85      386.01     19.47 o 
   0   7   3       66.77       88.85      8.47 o 
   1   7   3      252.78      229.75     13.60 o 
   2   7   3      132.62      162.10     11.61 o 
   3   7   3       89.02       88.37     22.81 o 
   4   7   3      297.30      285.70     23.17 o 
   5   7   3      522.63      510.48     48.64 o 
   6   7   3       55.40       81.39     18.25 o 
   7   7   3       26.82       23.92     12.29 o 
  -9   8   3      725.71      706.99     83.06 o 
  -8   8   3      146.91      231.71     32.52 o 
  -7   8   3      120.84       89.35     37.12 o 
  -6   8   3     2148.59     2197.40     57.27 o 
  -5   8   3     1026.25      959.71     37.04 o 
  -4   8   3       22.81       17.68      5.00 o 
  -3   8   3      925.49      883.06     21.74 o 
  -2   8   3     2568.27     2392.41     38.10 o 
  -1   8   3       94.29       87.60     10.55 o 
   0   8   3      877.19      807.71     21.38 o 
   1   8   3     2049.73     1936.95     26.32 o 
   2   8   3      923.72      883.04     28.15 o 
   3   8   3     1438.67     1357.99     34.38 o 
   4   8   3     1541.67     1470.20     59.24 o 
   5   8   3      107.49      125.84     28.59 o 
   6   8   3      186.64      146.57     29.50 o 
   7   8   3      576.17      550.88     57.89 o 
  -9   9   3      107.38      109.26     20.85 o 
  -8   9   3      571.44      514.22     80.12 o 
  -7   9   3     1276.85     1417.61     43.30 o 
  -6   9   3      793.19      863.69     30.23 o 
  -5   9   3      531.13      418.80     34.26 o 
  -4   9   3     3248.18     3203.56     63.88 o 
  -3   9   3     1795.90     1675.30     32.50 o 
  -2   9   3       15.55       13.91      5.25 o 
  -1   9   3     4716.28     4818.90     52.18 o 
   0   9   3     1719.78     1723.60     34.18 o 
   1   9   3      448.44      428.12     17.31 o 
   2   9   3     1776.85     1663.03     40.69 o 
   3   9   3      668.32      666.29     29.75 o 
   4   9   3        0.07       26.69      9.22 o 
   5   9   3     1548.23     1423.07     53.39 o 
   6   9   3     1098.65     1091.39     67.32 o 
   7   9   3        0.24       11.96     10.44 o 
  -8  10   3      264.19      248.70     40.82 o 
  -7  10   3        5.62       26.91     10.63 o 
  -6  10   3      264.65      256.14     38.70 o 
  -5  10   3        1.33       27.06      7.49 o 
  -4  10   3      802.28      863.65     34.46 o 
  -3  10   3      582.26      591.36     25.88 o 
  -2  10   3      291.10      318.43     22.51 o 
  -1  10   3        0.17       10.32      4.22 o 
   0  10   3      133.04      158.50     12.52 o 
   1  10   3      704.79      733.97     34.19 o 
   2  10   3      143.05      120.05     17.00 o 
   3  10   3      194.23      212.82     23.53 o 
   4  10   3      587.09      636.91     24.59 o 
   5  10   3      150.78      144.29     18.02 o 
   6  10   3       46.79       49.29     14.82 o 
  -8  11   3      205.30      161.76     33.46 o 
  -7  11   3      104.62       95.03     21.63 o 
  -6  11   3       33.40       55.38     14.85 o 
  -5  11   3      457.96      521.32     37.33 o 
  -4  11   3      170.78      167.22     21.22 o 
  -3  11   3       96.22      107.86     18.28 o 
  -2  11   3       17.28       23.68      8.50 o 
  -1  11   3      926.66      875.14     32.78 o 
   0  11   3        4.74       13.53      7.12 o 
   1  11   3       39.75       45.62      9.74 o 
   2  11   3      208.61      190.22     30.74 o 
   3  11   3        2.63       10.87     12.47 o 
   4  11   3       10.52       18.22     14.06 o 
   5  11   3       12.51       20.98     12.44 o 
   6  11   3       97.13       61.27     35.26 o 
  -7  12   3       22.88       44.11     13.10 o 
  -6  12   3      527.47      607.28     53.42 o 
  -5  12   3      396.14      427.96     40.03 o 
  -4  12   3       56.50       65.40     16.03 o 
  -3  12   3     2070.42     2197.57     54.47 o 
  -2  12   3      893.24      937.84     24.26 o 
  -1  12   3      134.12      128.84     15.95 o 
   0  12   3     1232.26     1204.65     26.27 o 
   1  12   3      516.20      648.87     32.37 o 
   2  12   3      968.69      996.63     35.57 o 
   3  12   3      414.35      402.23     23.89 o 
   4  12   3      416.08      428.63     43.69 o 
   5  12   3      193.13      191.93     58.15 o 
  -6  13   3      106.90       82.71     24.08 o 
  -5  13   3       99.21      130.49     29.05 o 
  -4  13   3      861.41      960.28     45.79 o 
  -3  13   3      169.88      197.20     26.96 o 
  -2  13   3        1.46       27.10      8.17 o 
  -1  13   3      801.87      816.41     41.77 o 
   0  13   3      312.63      384.75     21.33 o 
   1  13   3       14.46       31.28      6.43 o 
   2  13   3      550.83      512.39     51.37 o 
   3  13   3       61.55       48.92     15.90 o 
   4  13   3       14.32       40.87     18.37 o 
  -5  14   3        2.37        8.12     10.55 o 
  -4  14   3        7.95       21.66      9.08 o 
  -3  14   3        2.14       13.52      8.47 o 
  -2  14   3        1.28       17.69      7.69 o 
  -1  14   3       29.99       37.57     10.48 o 
   0  14   3       24.36       38.53     10.13 o 
   1  14   3        7.23       24.14     10.56 o 
   2  14   3        1.26       12.70      5.70 o 
   3  14   3       32.69       48.44     14.66 o 
  -4  15   3       47.00       51.04     10.66 o 
  -3  15   3       19.26       29.56     10.66 o 
  -2  15   3        2.81       33.47     11.42 o 
  -1  15   3       80.36       94.88     15.96 o 
   0  15   3        0.16       15.78      8.85 o 
   1  15   3        0.31       54.12     14.98 o 
 -11   0   4      876.19      876.45     93.60 o 
 -10   0   4       57.96       40.86     22.48 o 
  -9   0   4      802.81      825.36     96.89 o 
  -8   0   4     1780.78     1680.55     59.40 o 
  -7   0   4       80.86       61.09     23.58 o 
  -6   0   4     4699.07     4970.41     66.19 o 
  -5   0   4      741.75      640.65     24.74 o 
  -4   0   4      738.67      715.08     16.82 o 
  -3   0   4     9450.35     9662.64     80.37 o 
  -2   0   4    18461.12    18607.32    170.85 o 
  -1   0   4     2747.15     2767.68     34.63 o 
   0   0   4     2993.37     2859.29     62.80 o 
   1   0   4    12009.01    11451.40    171.13 o 
   2   0   4    12595.46    13006.57    612.74 o 
   3   0   4      632.95      750.41     75.32 o 
   4   0   4     6692.24     6796.24    139.51 o 
   5   0   4     1777.80     1806.16    124.52 o 
   6   0   4      344.71      415.08     85.72 o 
   7   0   4     2292.35     2497.04     88.22 o 
   8   0   4      499.17      338.00    106.54 o 
 -11   1   4       10.45       21.59     19.80 o 
 -10   1   4      579.06      579.28     61.73 o 
  -9   1   4      489.59      455.02     31.08 o 
  -8   1   4       32.83       20.98      7.75 o 
  -7   1   4      332.61      294.91     25.94 o 
  -6   1   4     1529.02     1523.45     42.56 o 
  -5   1   4       92.27      104.80     11.05 o 
  -4   1   4     1835.42     1793.02     18.38 o 
  -3   1   4     1467.72     1429.34     14.38 o 
  -2   1   4        7.13       12.64      2.76 o 
  -1   1   4    11954.99    12102.22     58.49 o 
   0   1   4     9619.56     9840.68     87.75 o 
   1   1   4       33.08       36.35      7.57 o 
   2   1   4     4259.50     4289.39     53.34 o 
   3   1   4     4952.85     4860.32     74.05 o 
   4   1   4       73.63       84.51     13.55 o 
   5   1   4       68.39       73.40     16.29 o 
   6   1   4     2710.26     2704.39     53.45 o 
   7   1   4      121.15      128.58     33.39 o 
   8   1   4      155.45      147.54     33.65 o 
 -11   2   4        0.14       26.98     14.41 o 
 -10   2   4       53.54       83.27     17.89 o 
  -9   2   4      171.37      245.06     36.76 o 
  -8   2   4      108.34      149.64     18.42 o 
  -7   2   4      173.04      164.97     17.33 o 
  -6   2   4      450.79      380.48     17.53 o 
  -5   2   4      356.68      343.13     15.65 o 
  -4   2   4      432.19      378.02     10.28 o 
  -3   2   4        3.62        7.28      2.74 o 
  -2   2   4     3876.58     3865.88     25.79 o 
  -1   2   4        4.86        2.20      3.01 o 
   0   2   4       42.09       48.64      4.92 o 
   1   2   4       93.83      116.60     17.21 o 
   2   2   4       16.92       14.39      5.91 o 
   3   2   4      139.34      188.99     22.93 o 
   4   2   4        7.92       25.78     10.29 o 
   5   2   4       13.59       29.09     12.60 o 
   6   2   4       89.85       45.97     13.48 o 
   7   2   4      101.26       74.52     22.21 o 
   8   2   4       25.41       15.24     15.44 o 
 -11   3   4      221.80      177.03     35.84 o 
 -10   3   4      854.45      954.90     53.69 o 
  -9   3   4      618.32      635.93     48.81 o 
  -8   3   4      271.21      261.36     28.10 o 
  -7   3   4     3031.74     3064.18     72.94 o 
  -6   3   4     5768.12     5993.65     64.23 o 
  -5   3   4     1430.72     1372.54     20.71 o 
  -4   3   4     5182.29     5003.57     37.51 o 
  -3   3   4     3899.84     3726.67     28.88 o 
  -2   3   4        8.91       11.26      3.27 o 
  -1   3   4     7640.54     7746.46     61.71 o 
   0   3   4     4552.89     4277.20     30.19 o 
   1   3   4      203.98      203.78      9.39 o 
   2   3   4    10655.45    11216.72     50.95 o 
   3   3   4     3076.08     2799.84     51.89 o 
   4   3   4     1145.55     1150.87     39.79 o 
   5   3   4     1921.96     1894.39     61.90 o 
   6   3   4     3288.68     3441.66     74.35 o 
   7   3   4      258.50      277.46     38.53 o 
   8   3   4      351.60      276.58     53.13 o 
 -11   4   4      767.88      747.99     83.56 o 
 -10   4   4       54.86       33.65     15.57 o 
  -9   4   4     1513.85     1553.00     73.22 o 
  -8   4   4     1315.67     1337.65     59.03 o 
  -7   4   4        6.93       43.74     13.91 o 
  -6   4   4     2951.63     3016.42     65.99 o 
  -5   4   4     7361.86     7660.40     95.78 o 
  -4   4   4       14.98       27.49      5.30 o 
  -3   4   4      519.60      469.98     13.21 o 
  -2   4   4    16254.91    16663.88    135.22 o 
  -1   4   4     1277.90     1315.07     16.30 o 
   0   4   4     3858.26     3961.76     84.47 o 
   1   4   4     7990.16     7836.42     62.28 o 
   2   4   4     1541.61     1527.61     48.64 o 
   3   4   4     1218.75     1070.39     36.49 o 
   4   4   4     5189.86     5477.15     78.90 o 
   5   4   4     1000.28     1008.79     33.78 o 
   6   4   4      141.88      112.00     20.14 o 
   7   4   4     1194.98     1277.84     38.10 o 
 -10   5   4        1.35       22.28     10.54 o 
  -9   5   4      177.31      158.71     26.27 o 
  -8   5   4      206.59      221.71     37.64 o 
  -7   5   4       40.04       36.95     15.62 o 
  -6   5   4      248.76      249.81     32.63 o 
  -5   5   4       11.74        4.71      6.05 o 
  -4   5   4     1492.20     1394.86     21.53 o 
  -3   5   4     4519.73     4598.10     36.59 o 
  -2   5   4     3551.75     3760.67     41.59 o 
  -1   5   4      442.80      528.04     17.18 o 
   0   5   4      499.72      564.46     13.73 o 
   1   5   4       94.30      117.92     11.27 o 
   2   5   4        0.33        9.23      5.08 o 
   3   5   4     1140.47     1228.83     32.98 o 
   4   5   4      151.53      130.85     23.78 o 
   5   5   4      111.94      117.53     24.93 o 
   6   5   4      149.50      211.70     32.33 o 
   7   5   4       16.85       18.40     11.20 o 
 -10   6   4        4.71       29.52     11.65 o 
  -9   6   4      531.24      610.66     77.65 o 
  -8   6   4      217.40      307.18     54.65 o 
  -7   6   4       85.64       62.52     15.25 o 
  -6   6   4     2248.65     2422.84     52.06 o 
  -5   6   4     1709.55     1906.51     39.04 o 
  -4   6   4       30.22       20.34      5.47 o 
  -3   6   4     7361.55     7469.03     55.24 o 
  -2   6   4     4053.15     4122.19     36.36 o 
  -1   6   4        0.38        8.50      6.08 o 
   0   6   4     2297.38     2312.36     33.42 o 
   1   6   4     1082.38      955.07     15.32 o 
   2   6   4     1167.17     1086.20     38.63 o 
   3   6   4      129.72      125.77     20.18 o 
   4   6   4      576.56      530.35     31.60 o 
   5   6   4       35.68       39.26     16.62 o 
   6   6   4       82.05       35.75     12.33 o 
   7   6   4      247.73      197.23     30.89 o 
 -10   7   4     1276.12     1398.80     63.45 o 
  -9   7   4      286.78      257.02     47.60 o 
  -8   7   4      662.54      702.14     49.11 o 
  -7   7   4     1174.76     1342.33     51.38 o 
  -6   7   4      583.69      644.09     33.27 o 
  -5   7   4       61.79       40.83      6.67 o 
  -4   7   4     5145.25     5150.49    122.08 o 
  -3   7   4     5682.19     5914.07     57.20 o 
  -2   7   4     1090.82      961.38     20.32 o 
  -1   7   4     5569.90     5282.97     54.81 o 
   0   7   4     5565.70     5545.81     66.26 o 
   1   7   4     1064.49     1109.03     20.54 o 
   2   7   4     2671.70     2576.27     42.73 o 
   3   7   4     4541.30     4619.82    141.01 o 
   4   7   4        6.89       26.47      9.95 o 
   5   7   4      179.02      180.70     28.39 o 
   6   7   4     1295.43     1360.47     39.33 o 
   7   7   4       42.10       26.75     15.88 o 
  -9   8   4       62.83       64.76     18.24 o 
  -8   8   4     1102.44     1000.52     45.84 o 
  -7   8   4      355.68      401.30     36.95 o 
  -6   8   4      756.96      732.28     38.54 o 
  -5   8   4     1598.49     1524.98     27.22 o 
  -4   8   4       13.94       15.45      5.84 o 
  -3   8   4      325.30      254.67     18.92 o 
  -2   8   4     1574.26     1385.04     40.70 o 
  -1   8   4      970.04     1003.00     29.21 o 
   0   8   4      811.00      844.67     46.54 o 
   1   8   4     1432.29     1407.71     24.68 o 
   2   8   4      853.66      829.56     29.83 o 
   3   8   4        2.03       34.95     20.85 o 
   4   8   4      409.47      412.72     34.51 o 
   5   8   4      864.88      898.88     38.75 o 
   6   8   4        2.89       15.59      9.83 o 
  -9   9   4        6.28       23.26     10.78 o 
  -8   9   4       36.48       33.69     13.79 o 
  -7   9   4       58.12       80.33     19.97 o 
  -6   9   4       65.99       59.80     12.12 o 
  -5   9   4        0.14       12.65      7.13 o 
  -4   9   4        0.37        7.81      5.39 o 
  -3   9   4       60.93       55.09      9.89 o 
  -2   9   4      144.78      111.23     10.95 o 
  -1   9   4       19.16       12.87      5.34 o 
   0   9   4      388.98      355.97     17.18 o 
   1   9   4      236.66      255.25     19.70 o 
   2   9   4      394.71      356.33     21.20 o 
   3   9   4      340.71      295.37     36.64 o 
   4   9   4       56.90       50.73     15.57 o 
   5   9   4      147.23       94.65     29.32 o 
   6   9   4       59.27       16.08     24.80 o 
  -8  10   4      321.77      369.07     39.23 o 
  -7  10   4      117.71      108.03     27.45 o 
  -6  10   4      824.55      817.28     39.29 o 
  -5  10   4      777.95      820.18     69.86 o 
  -4  10   4       20.98       27.23      7.54 o 
  -3  10   4       36.30       28.00      8.81 o 
  -2  10   4     1642.46     1645.65     32.15 o 
  -1  10   4      146.87      187.37     17.46 o 
   0  10   4     1091.23     1033.91     24.40 o 
   1  10   4     1665.60     1571.65     38.99 o 
   2  10   4       27.55       28.82      6.83 o 
   3  10   4      325.28      363.17     29.68 o 
   4  10   4      402.27      363.99     32.14 o 
   5  10   4      611.76      582.63     41.33 o 
  -8  11   4        7.42       20.49     10.41 o 
  -7  11   4      591.18      591.20     49.30 o 
  -6  11   4      141.26      138.93     31.10 o 
  -5  11   4       24.76       36.75     17.35 o 
  -4  11   4     1614.34     1603.56     45.53 o 
  -3  11   4      386.90      420.42     21.11 o 
  -2  11   4      153.02      143.35     16.53 o 
  -1  11   4     1046.84     1099.10     27.18 o 
   0  11   4     1217.07     1207.72     23.77 o 
   1  11   4      200.33      238.58     25.78 o 
   2  11   4      782.11      822.78     37.43 o 
   3  11   4      594.41      708.21     73.76 o 
   4  11   4      206.37      239.16     42.64 o 
   5  11   4      527.59      535.06     98.89 o 
  -7  12   4        9.64       20.43     12.92 o 
  -6  12   4        9.86       25.65     13.07 o 
  -5  12   4       96.92       50.11     14.99 o 
  -4  12   4      428.09      455.23     41.75 o 
  -3  12   4       66.07       73.40     10.81 o 
  -2  12   4      447.57      480.60     22.55 o 
  -1  12   4       17.04       19.95      4.76 o 
   0  12   4        0.68       15.75      6.32 o 
   1  12   4       94.29      141.37     23.93 o 
   2  12   4       18.40       28.71      9.98 o 
   3  12   4        6.56       27.93     12.62 o 
   4  12   4      161.66      167.09     41.03 o 
  -6  13   4        9.36       58.28     21.02 o 
  -5  13   4        4.16       18.66     11.03 o 
  -4  13   4       82.56       61.64     15.85 o 
  -3  13   4       86.03       57.66      8.98 o 
  -2  13   4        0.64       28.63      8.46 o 
  -1  13   4      468.26      457.66     25.36 o 
   0  13   4      196.97      198.39     22.07 o 
   1  13   4        2.93       20.96      7.62 o 
   2  13   4       88.34      104.33     17.45 o 
   3  13   4       31.11       45.15     10.38 o 
  -5  14   4      188.33      183.31     41.15 o 
  -4  14   4        3.22        9.96      6.59 o 
  -3  14   4      232.22      242.20     43.70 o 
  -2  14   4      498.29      504.53     27.64 o 
  -1  14   4        0.19       20.68      7.23 o 
   0  14   4      240.18      286.65     28.86 o 
   1  14   4      210.09      182.61     32.33 o 
   2  14   4      372.78      310.31     36.48 o 
  -3  15   4       50.40       50.62     11.85 o 
  -2  15   4       22.18       17.20      6.98 o 
  -1  15   4       35.95       49.25      8.95 o 
   0  15   4      317.93      278.71     30.14 o 
 -11   1   5        2.23       57.68     56.24 o 
 -10   1   5     1567.29     1570.41     77.75 o 
  -9   1   5      379.46      365.72     39.61 o 
  -8   1   5       41.74       33.32     10.94 o 
  -7   1   5     3011.74     3038.13     45.88 o 
  -6   1   5     3215.46     3222.41     44.94 o 
  -5   1   5       21.79       16.47      5.63 o 
  -4   1   5     3774.01     3833.52     29.55 o 
  -3   1   5     4758.23     4900.89     37.15 o 
  -2   1   5       32.06       32.75      4.80 o 
  -1   1   5     3565.67     3477.02     29.41 o 
   0   1   5     3255.99     3100.62     33.55 o 
   1   1   5        7.51       11.12      6.56 o 
   2   1   5     4439.27     4494.86     65.98 o 
   3   1   5     2455.30     2451.94     50.41 o 
   4   1   5       34.92       30.48     10.69 o 
   5   1   5      976.79      957.99     36.36 o 
   6   1   5     1500.46     1574.24     67.15 o 
   7   1   5      134.83       92.90     21.48 o 
 -11   2   5     1091.94     1180.06     98.66 o 
 -10   2   5      121.17       96.25     18.28 o 
  -9   2   5      500.72      517.14     66.77 o 
  -8   2   5     1991.07     1975.65     42.42 o 
  -7   2   5     2028.28     1955.85     45.71 o 
  -6   2   5     1582.45     1630.52     27.65 o 
  -5   2   5     5818.04     5848.04     58.25 o 
  -4   2   5      568.35      470.68     13.29 o 
  -3   2   5     1563.51     1586.54     18.15 o 
  -2   2   5     6513.87     6479.51     44.74 o 
  -1   2   5     2619.88     2585.04     29.66 o 
   0   2   5      741.92      696.99     15.65 o 
   1   2   5     5574.77     5477.44     53.51 o 
   2   2   5     4003.16     3998.52     66.05 o 
   3   2   5      177.40      157.10     23.31 o 
   4   2   5     1016.22     1189.87     40.04 o 
   5   2   5     2836.78     2860.53     76.81 o 
   6   2   5        0.02       42.50     11.40 o 
   7   2   5      672.30      708.10     60.17 o 
 -11   3   5       54.10       38.14     16.29 o 
 -10   3   5       79.47       78.37     60.62 o 
  -9   3   5      952.29      865.41     68.87 o 
  -8   3   5        6.61       14.73      5.31 o 
  -7   3   5      252.57      205.06     15.85 o 
  -6   3   5     1322.78     1291.47     40.61 o 
  -5   3   5       39.14       16.84      6.83 o 
  -4   3   5       52.97       36.40      6.72 o 
  -3   3   5     5919.37     6020.53     39.22 o 
  -2   3   5       14.95       13.89      4.64 o 
  -1   3   5     1761.91     1907.71     22.04 o 
   0   3   5     1494.56     1503.47     31.01 o 
   1   3   5      360.61      332.44     16.37 o 
   2   3   5      240.62      247.64     17.06 o 
   3   3   5     1732.86     1809.15     46.88 o 
   4   3   5       14.18        0.00     10.28 o 
   5   3   5        5.81       32.24     13.08 o 
   6   3   5      373.77      361.33     31.74 o 
   7   3   5       12.22       27.97     12.96 o 
 -11   4   5       83.10       72.07     28.50 o 
 -10   4   5       20.65       15.96     12.55 o 
  -9   4   5        1.18       14.00     12.27 o 
  -8   4   5       10.55       11.75      9.00 o 
  -7   4   5       60.39       49.89     17.95 o 
  -6   4   5       50.68       34.70      6.58 o 
  -5   4   5      352.21      311.22     15.00 o 
  -4   4   5      513.26      559.31     15.47 o 
  -3   4   5       52.36       66.08      7.67 o 
  -2   4   5     2126.91     2087.30     22.07 o 
  -1   4   5      132.13      115.95     30.56 o 
   0   4   5       30.04       46.84      5.26 o 
   1   4   5     2654.96     2596.32     39.65 o 
   2   4   5     2061.67     1979.60     41.93 o 
   3   4   5      233.87      249.11     34.58 o 
   4   4   5      234.57      244.61     25.08 o 
   5   4   5      307.29      324.35     43.43 o 
   6   4   5       46.47       56.62     23.09 o 
   7   4   5      128.27      100.16     24.55 o 
 -10   5   5      710.48      784.93     41.72 o 
  -9   5   5     1153.04     1216.45     39.66 o 
  -8   5   5       26.38       45.23     15.10 o 
  -7   5   5     2312.58     2437.64     75.51 o 
  -6   5   5     2256.17     2249.27     38.24 o 
  -5   5   5        4.81        9.25      4.41 o 
  -4   5   5     1108.67     1043.33     23.69 o 
  -3   5   5     9962.69    10181.52     74.30 o 
  -2   5   5      173.34      188.10     14.82 o 
  -1   5   5     3353.30     3393.93     42.54 o 
   0   5   5     4930.85     5109.30     60.43 o 
   1   5   5      191.71      175.29      9.26 o 
   2   5   5     1797.48     1734.94     53.40 o 
   3   5   5     6285.93     6740.01    166.17 o 
   4   5   5      398.51      340.81     39.74 o 
   5   5   5      489.40      523.81     39.19 o 
   6   5   5     2242.76     2324.99     64.44 o 
 -10   6   5      168.68      161.98     23.82 o 
  -9   6   5      824.25      897.09     46.91 o 
  -8   6   5      455.82      538.41     37.39 o 
  -7   6   5      623.83      683.15     34.82 o 
  -6   6   5      501.84      533.80     47.24 o 
  -5   6   5     1446.64     1362.29     42.41 o 
  -4   6   5     1250.99     1205.59     31.55 o 
  -3   6   5       26.57       38.90      8.12 o 
  -2   6   5     2434.26     2361.86     46.30 o 
  -1   6   5     1784.61     1790.77     31.68 o 
   0   6   5      542.63      530.79     30.62 o 
   1   6   5     2106.98     2069.80     41.85 o 
   2   6   5     1326.75     1262.92     41.80 o 
   3   6   5       20.95       19.17      7.31 o 
   4   6   5     1876.30     1871.60     49.95 o 
   5   6   5     2355.36     2463.62    135.52 o 
   6   6   5        3.23       10.82     10.19 o 
 -10   7   5       50.01       40.14     16.72 o 
  -9   7   5        3.67       52.68     11.39 o 
  -8   7   5        5.43       26.78     10.88 o 
  -7   7   5      100.75       84.09     16.49 o 
  -6   7   5       11.01       25.14     10.22 o 
  -5   7   5       36.62       29.67      6.53 o 
  -4   7   5       88.77       70.60      8.10 o 
  -3   7   5       64.25       74.14     10.62 o 
  -2   7   5        2.49        9.71      6.11 o 
  -1   7   5       27.81       37.86      9.49 o 
   0   7   5      516.09      508.81     21.76 o 
   1   7   5       31.73       34.86      7.68 o 
   2   7   5       26.64       31.03     14.31 o 
   3   7   5       12.80       21.10      8.63 o 
   4   7   5       20.05       15.80     10.86 o 
   5   7   5        7.67       21.46      6.99 o 
   6   7   5       47.79       66.63     30.80 o 
  -9   8   5      165.06      172.67     31.91 o 
  -8   8   5      255.32      354.25     30.50 o 
  -7   8   5        7.20       13.10      9.03 o 
  -6   8   5       25.38       32.55     11.56 o 
  -5   8   5      681.37      744.71     25.05 o 
  -4   8   5      315.58      322.11     18.21 o 
  -3   8   5       42.37       60.82      9.11 o 
  -2   8   5     1900.83     2011.44     35.80 o 
  -1   8   5      587.13      576.40     23.82 o 
   0   8   5      276.16      289.88     16.83 o 
   1   8   5     1449.62     1285.69     63.10 o 
   2   8   5      307.08      274.89     30.51 o 
   3   8   5        0.83       16.35      6.72 o 
   4   8   5      620.11      776.71     72.37 o 
   5   8   5      673.01      781.57     36.08 o 
   6   8   5       50.00       56.65     22.99 o 
  -9   9   5      312.93      282.28     36.75 o 
  -8   9   5        1.16       11.43     11.29 o 
  -7   9   5      807.83      918.45     44.17 o 
  -6   9   5      590.13      637.39     32.70 o 
  -5   9   5      101.72       78.72     12.61 o 
  -4   9   5     2177.37     2286.06     59.89 o 
  -3   9   5      588.76      631.35     22.77 o 
  -2   9   5        0.47        9.74      6.49 o 
  -1   9   5     2645.79     2675.58     55.27 o 
   0   9   5      860.09      937.31     33.32 o 
   1   9   5     1451.68     1441.89     40.15 o 
   2   9   5     1815.26     1718.31     72.53 o 
   3   9   5     1137.36     1150.17     95.42 o 
   4   9   5      161.47      156.39     42.60 o 
   5   9   5       88.87       99.10     22.99 o 
  -8  10   5      166.62       86.45     19.12 o 
  -7  10   5       18.37       26.01     11.22 o 
  -6  10   5       53.43       57.55     16.91 o 
  -5  10   5      392.33      359.78     33.68 o 
  -4  10   5      174.82      161.99     22.05 o 
  -3  10   5      129.42      117.21     16.92 o 
  -2  10   5      231.30      246.55     15.99 o 
  -1  10   5      744.47      700.20     29.61 o 
   0  10   5       12.98       23.94      6.98 o 
   1  10   5      745.88      806.88     59.79 o 
   2  10   5      170.16      187.35     27.35 o 
   3  10   5        0.60       22.96     15.44 o 
   4  10   5      324.95      298.62     60.57 o 
   5  10   5       60.37       26.88     17.24 o 
  -8  11   5        6.99       48.55     16.03 o 
  -7  11   5       83.99      136.23     22.63 o 
  -6  11   5      124.58      176.67     29.03 o 
  -5  11   5       20.00       21.29      9.67 o 
  -4  11   5      105.35       93.14     16.46 o 
  -3  11   5       36.66       23.02      7.27 o 
  -2  11   5      129.24      103.39     16.07 o 
  -1  11   5      104.85      105.94     14.07 o 
   0  11   5       30.52       23.55      9.04 o 
   1  11   5       20.96       47.79     19.99 o 
   2  11   5      454.99      330.85     53.13 o 
   3  11   5       14.76       44.48     15.81 o 
   4  11   5       66.11       39.96     16.58 o 
  -7  12   5      236.66      245.49     39.64 o 
  -6  12   5      233.95      185.90     24.41 o 
  -5  12   5      340.68      377.27     59.47 o 
  -4  12   5      115.87      131.97     21.66 o 
  -3  12   5        0.91       20.75      9.78 o 
  -2  12   5      422.94      475.95     25.55 o 
  -1  12   5       24.86       19.40      7.37 o 
   0  12   5       12.71       19.71      5.81 o 
   1  12   5      507.15      511.97     43.37 o 
   2  12   5       68.07       93.62     30.68 o 
   3  12   5       30.71       57.18     26.02 o 
  -6  13   5       91.95      104.47     39.86 o 
  -5  13   5       89.65       69.23     32.15 o 
  -4  13   5      215.36      167.18     29.15 o 
  -3  13   5      273.71      238.21     21.91 o 
  -2  13   5        8.26       36.28     10.36 o 
  -1  13   5      172.53      213.47     28.61 o 
   0  13   5      296.11      270.68     38.52 o 
   1  13   5       17.41       29.33     13.88 o 
   2  13   5       54.86       51.24     15.37 o 
  -5  14   5       52.71       39.25     12.42 o 
  -4  14   5        0.06       32.46     13.05 o 
  -3  14   5        1.48       16.66     10.27 o 
  -2  14   5       21.20       19.48      9.64 o 
  -1  14   5       84.80      111.15     29.65 o 
   0  14   5        1.18       17.06     14.09 o 
   1  14   5      119.68       93.29     17.05 o 
 -11   0   6      819.34      891.13     94.20 o 
 -10   0   6      473.33      457.20    115.08 o 
  -9   0   6      409.59      368.57     60.06 o 
  -8   0   6     2898.53     2984.22     86.26 o 
  -7   0   6     3330.72     3470.36    100.91 o 
  -6   0   6      447.37      484.52     49.75 o 
  -5   0   6     4684.41     4619.69    119.27 o 
  -4   0   6     7388.00     7414.31    105.89 o 
  -3   0   6      241.73      214.86     15.46 o 
  -2   0   6     7495.36     7414.64    132.85 o 
  -1   0   6     6576.48     6580.43     59.16 o 
   0   0   6       77.44       67.86     11.08 o 
   1   0   6     5516.57     5773.98    117.34 o 
   2   0   6     5400.88     5434.41    160.68 o 
   3   0   6      255.19      280.97     30.50 o 
   4   0   6     2559.05     2863.62    250.13 o 
   5   0   6     2450.49     2493.60     77.73 o 
   6   0   6      216.27      122.72     42.89 o 
 -11   1   6       29.54       30.88     21.82 o 
 -10   1   6      460.57      570.01     61.95 o 
  -9   1   6      242.90      231.28     32.54 o 
  -8   1   6       24.19       22.64      9.16 o 
  -7   1   6     1042.83      911.22     33.37 o 
  -6   1   6     2221.17     2107.27     46.50 o 
  -5   1   6       94.85      100.97     14.87 o 
  -4   1   6      327.49      317.67     15.50 o 
  -3   1   6     4311.65     4185.37     31.66 o 
  -2   1   6     1344.08     1247.81     27.64 o 
  -1   1   6      237.38      264.51     14.65 o 
   0   1   6      174.68      119.80     12.88 o 
   1   1   6     2681.98     2762.91     48.04 o 
   2   1   6      302.82      340.44     23.90 o 
   3   1   6      597.23      599.87     52.78 o 
   4   1   6     1269.13     1387.65     45.02 o 
   5   1   6       99.34       96.82     17.40 o 
   6   1   6      624.87      605.55     37.18 o 
 -11   2   6      247.23      188.15     53.08 o 
 -10   2   6       27.33       25.69     12.44 o 
  -9   2   6        0.16       11.84     10.29 o 
  -8   2   6       85.88       73.48     10.25 o 
  -7   2   6      594.94      562.00     21.92 o 
  -6   2   6       30.99       44.18     19.86 o 
  -5   2   6       11.47       19.36      6.64 o 
  -4   2   6      340.53      350.28     12.33 o 
  -3   2   6       29.24       35.14      7.09 o 
  -2   2   6     2432.64     2548.33     28.41 o 
  -1   2   6        8.11       19.43      4.97 o 
   0   2   6      338.21      326.14     15.29 o 
   1   2   6      339.63      339.30     26.37 o 
   2   2   6      223.86      237.19     29.79 o 
   3   2   6      108.32       93.97     14.87 o 
   4   2   6      273.57      265.13     38.73 o 
   5   2   6      153.73      118.37     21.91 o 
   6   2   6        0.70       25.20     10.63 o 
 -11   3   6        0.48        8.34     12.32 o 
 -10   3   6      817.14      856.87     61.22 o 
  -9   3   6      562.29      572.68     60.64 o 
  -8   3   6        9.33        2.10      5.16 o 
  -7   3   6     1700.12     1709.34     36.71 o 
  -6   3   6     1998.60     1866.74     41.35 o 
  -5   3   6      240.52      252.80     17.62 o 
  -4   3   6     3326.46     3482.96     36.93 o 
  -3   3   6     3130.52     3127.52     41.11 o 
  -2   3   6      659.73      659.48     35.26 o 
  -1   3   6      788.21      780.92     26.35 o 
   0   3   6     2286.35     2186.50     28.30 o 
   1   3   6     2170.58     2216.72     30.66 o 
   2   3   6      839.11      767.47     33.87 o 
   3   3   6     1898.46     1909.78     66.25 o 
   4   3   6      149.36      180.55     27.37 o 
   5   3   6      214.13      192.00     31.14 o 
   6   3   6      766.66      708.46     46.13 o 
 -10   4   6      381.05      362.75     44.00 o 
  -9   4   6      330.52      290.20     50.24 o 
  -8   4   6      495.05      431.23     35.69 o 
  -7   4   6     2006.70     1789.55     52.71 o 
  -6   4   6      165.56      138.93     15.21 o 
  -5   4   6     1923.55     1759.13     35.99 o 
  -4   4   6     4498.03     4523.63     49.84 o 
  -3   4   6      800.72      747.56     14.35 o 
  -2   4   6     2370.06     2194.98     45.38 o 
  -1   4   6     4210.17     4417.25     68.62 o 
   0   4   6        1.43        3.03      7.17 o 
   1   4   6     2869.40     2702.27     48.66 o 
   2   4   6     2368.80     2184.27     34.98 o 
   3   4   6       30.41       23.80      8.66 o 
   4   4   6       68.00       67.84     19.82 o 
   5   4   6     1975.33     2140.16     73.16 o 
   6   4   6       61.45       46.06     14.94 o 
 -10   5   6       19.54       22.28     14.76 o 
  -9   5   6      290.98      210.93     58.16 o 
  -8   5   6      227.01      194.72     27.06 o 
  -7   5   6      492.68      472.85     46.17 o 
  -6   5   6        2.86       10.62      3.73 o 
  -5   5   6      122.52      126.84     12.81 o 
  -4   5   6      218.05      229.76     18.56 o 
  -3   5   6        2.18        6.75      4.39 o 
  -2   5   6      403.94      435.59     22.00 o 
  -1   5   6      111.07      101.68     22.35 o 
   0   5   6     1439.40     1451.86     38.60 o 
   1   5   6       21.04       23.36      4.71 o 
   2   5   6      351.55      339.42     23.56 o 
   3   5   6      839.53      760.93     45.03 o 
   4   5   6      344.18      308.41     30.31 o 
   5   5   6        3.57       13.52     12.11 o 
   6   5   6       35.66       22.73     13.81 o 
 -10   6   6      128.49      108.70     26.19 o 
  -9   6   6       50.20       72.35     19.72 o 
  -8   6   6      675.42      634.07     78.73 o 
  -7   6   6      449.19      457.94     51.64 o 
  -6   6   6      165.67      178.21     20.55 o 
  -5   6   6      651.65      633.29     28.81 o 
  -4   6   6       85.31       79.65     11.87 o 
  -3   6   6      132.05      131.93      9.85 o 
  -2   6   6      413.35      385.31     16.28 o 
  -1   6   6      144.41      115.31     36.62 o 
   0   6   6       69.01       92.00     25.62 o 
   1   6   6     1841.12     1760.67     62.73 o 
   2   6   6      181.35      163.90     27.41 o 
   3   6   6       19.59       15.93      7.42 o 
   4   6   6      565.96      499.76     59.47 o 
   5   6   6      422.94      377.36     30.65 o 
 -10   7   6      143.19      144.18     26.67 o 
  -9   7   6      706.86      737.62     52.89 o 
  -8   7   6      156.99      133.97     28.35 o 
  -7   7   6     1002.45      968.51     40.44 o 
  -6   7   6     2145.16     2072.85     51.14 o 
  -5   7   6        1.73        1.95      6.18 o 
  -4   7   6       23.64       24.45      8.37 o 
  -3   7   6     4376.78     4315.51     74.99 o 
  -2   7   6      408.38      400.26     20.07 o 
  -1   7   6     1830.14     1871.85     69.24 o 
   0   7   6     1273.39     1225.68     34.69 o 
   1   7   6       12.14       32.45     16.24 o 
   2   7   6      254.48      220.82     35.76 o 
   3   7   6     1036.94     1010.71     43.38 o 
   4   7   6      457.95      397.97     70.77 o 
   5   7   6       95.26      111.82     23.42 o 
  -9   8   6       62.21       45.03     15.35 o 
  -8   8   6      503.37      434.54     41.16 o 
  -7   8   6      139.40      147.31     24.47 o 
  -6   8   6       34.55       43.93     16.36 o 
  -5   8   6     1986.17     1981.22     61.30 o 
  -4   8   6      791.51      773.57     31.82 o 
  -3   8   6        1.09       15.35      9.50 o 
  -2   8   6      423.02      404.94     23.41 o 
  -1   8   6      474.20      448.93     23.31 o 
   0   8   6      203.71      230.99     22.28 o 
   1   8   6      544.10      529.17     54.53 o 
   2   8   6      693.89      697.43     64.59 o 
   3   8   6       75.08       63.84     17.74 o 
   4   8   6      358.90      344.52     75.08 o 
   5   8   6      360.61      303.53     68.68 o 
  -9   9   6        0.44       20.89     21.10 o 
  -8   9   6        8.34       11.86     12.87 o 
  -7   9   6      207.45      217.48     38.41 o 
  -6   9   6        3.01       21.42     12.17 o 
  -5   9   6      532.23      494.41     20.64 o 
  -4   9   6       27.31       23.74      9.26 o 
  -3   9   6       60.94       62.08     13.92 o 
  -2   9   6        4.59        9.45      5.47 o 
  -1   9   6       16.59       34.23      8.69 o 
   0   9   6       65.26       50.33     20.50 o 
   1   9   6        0.20       25.19     10.48 o 
   2   9   6        6.75       25.69     12.28 o 
   3   9   6        0.83        9.59     16.68 o 
   4   9   6       32.06       21.76     18.24 o 
  -8  10   6      306.93      229.93     42.42 o 
  -7  10   6       90.76       81.96     22.33 o 
  -6  10   6        5.39       23.27     10.15 o 
  -5  10   6     1418.16     1387.55     30.54 o 
  -4  10   6      881.21      913.89     27.00 o 
  -3  10   6       51.87       38.89     10.69 o 
  -2  10   6     1073.27      978.57     24.44 o 
  -1  10   6      540.63      591.90     34.14 o 
   0  10   6      215.74      205.19     26.73 o 
   1  10   6      581.16      634.72     41.86 o 
   2  10   6      732.05      766.01     51.07 o 
   3  10   6        4.37       17.29     14.34 o 
   4  10   6      221.83      176.84     39.70 o 
  -8  11   6      120.17      105.23     19.65 o 
  -7  11   6      225.84      234.75     53.16 o 
  -6  11   6      388.78      463.81     41.23 o 
  -5  11   6      166.27      216.02     38.93 o 
  -4  11   6      155.76      176.42     18.92 o 
  -3  11   6      781.89      736.77     33.99 o 
  -2  11   6       41.83       65.52     16.58 o 
  -1  11   6      182.39      144.92     22.48 o 
   0  11   6      866.64     1003.35     35.81 o 
   1  11   6      263.26      333.49     41.90 o 
   2  11   6      104.03       83.18     24.81 o 
   3  11   6      613.88      645.53     49.53 o 
  -7  12   6        0.15       41.23     19.57 o 
  -6  12   6       16.85       26.79     17.46 o 
  -5  12   6        6.91       40.50     21.60 o 
  -4  12   6        0.33       25.04     17.98 o 
  -3  12   6        0.29       13.37      9.99 o 
  -2  12   6        0.93       35.43     13.78 o 
  -1  12   6      127.57      165.61     24.86 o 
   0  12   6       21.44       46.63     14.50 o 
   1  12   6        1.62       11.14     12.51 o 
   2  12   6        5.52       19.20     13.07 o 
  -5  13   6        9.91       22.71     11.92 o 
  -4  13   6       83.83       93.83     23.28 o 
  -3  13   6       70.54       67.40     12.23 o 
  -2  13   6       12.20       22.40      9.06 o 
  -1  13   6       92.77       83.12     18.11 o 
   0  13   6       13.14       22.18     11.98 o 
   1  13   6        3.03       29.75     14.33 o 
  -3  14   6       56.35       59.35     17.39 o 
  -2  14   6      274.82      317.33     36.85 o 
  -1  14   6       99.89      154.00     30.86 o 
 -11   1   7      201.90      186.55     48.69 o 
 -10   1   7      114.61       86.79     38.92 o 
  -9   1   7      236.96      242.10     32.07 o 
  -8   1   7      604.44      613.74     26.50 o 
  -7   1   7      769.27      745.09     29.52 o 
  -6   1   7      793.71      850.60     31.01 o 
  -5   1   7      410.85      419.20     27.26 o 
  -4   1   7      418.74      387.23     14.57 o 
  -3   1   7     4023.26     4010.16     50.37 o 
  -2   1   7     1782.97     1740.57     32.13 o 
  -1   1   7      216.12      202.73     12.35 o 
   0   1   7     2706.84     2602.53     40.99 o 
   1   1   7     1956.76     1848.59     46.08 o 
   2   1   7       63.08       79.66     18.80 o 
   3   1   7      170.17      139.95     27.58 o 
   4   1   7     1424.80     1344.91     49.68 o 
   5   1   7        2.69       52.36     17.54 o 
 -11   2   7      709.61      754.33     92.60 o 
 -10   2   7      378.96      377.60     29.45 o 
  -9   2   7      114.90       98.85     24.99 o 
  -8   2   7     1863.05     1930.63     54.58 o 
  -7   2   7     1070.93     1065.71     38.23 o 
  -6   2   7        4.10       12.32      5.66 o 
  -5   2   7     2108.31     2102.16     48.69 o 
  -4   2   7     4309.63     4382.53     57.34 o 
  -3   2   7       59.91       49.25      8.82 o 
  -2   2   7     4094.78     4239.69     67.37 o 
  -1   2   7     2340.25     2200.11     41.22 o 
   0   2   7      200.71      192.36     17.66 o 
   1   2   7     1871.09     1915.01     37.62 o 
   2   2   7     3517.03     3494.15     78.49 o 
   3   2   7       78.44       61.45     19.16 o 
   4   2   7      867.35      878.24     57.15 o 
   5   2   7     1429.75     1441.61     97.57 o 
 -10   3   7      124.88      103.56     21.43 o 
  -9   3   7       83.07       83.63     16.03 o 
  -8   3   7      276.15      282.59     22.68 o 
  -7   3   7      106.06      102.35     14.73 o 
  -6   3   7     1427.20     1438.99     32.79 o 
  -5   3   7      211.25      214.26     24.60 o 
  -4   3   7      549.05      514.30     15.00 o 
  -3   3   7      947.43      942.40     27.49 o 
  -2   3   7      234.12      220.11      9.96 o 
  -1   3   7      524.53      520.54     12.36 o 
   0   3   7      983.86     1016.38     21.39 o 
   1   3   7      158.08      168.09     23.39 o 
   2   3   7      200.28      199.56     23.62 o 
   3   3   7      494.10      448.06     25.77 o 
   4   3   7      414.24      466.59     42.44 o 
   5   3   7       27.95       27.24     12.21 o 
 -10   4   7        0.92       24.80     12.93 o 
  -9   4   7       39.70       46.57     15.97 o 
  -8   4   7      694.56      705.88     32.48 o 
  -7   4   7      166.58      176.50     19.09 o 
  -6   4   7        0.43        7.18      6.24 o 
  -5   4   7      463.67      500.44     21.92 o 
  -4   4   7      771.88      774.74     21.47 o 
  -3   4   7       45.67       46.72      9.60 o 
  -2   4   7      756.22      807.82     30.31 o 
  -1   4   7       20.56       34.26     10.15 o 
   0   4   7       25.61       25.55      6.66 o 
   1   4   7       25.19       28.09     10.80 o 
   2   4   7      253.95      253.41     25.77 o 
   3   4   7       32.68       31.59     11.05 o 
   4   4   7       31.45       62.24     24.85 o 
   5   4   7      273.39      217.72     35.38 o 
 -10   5   7      386.58      352.93     57.71 o 
  -9   5   7      394.65      390.55     62.01 o 
  -7   5   7      435.83      430.22     26.54 o 
  -6   5   7     2993.11     3116.08     76.45 o 
  -5   5   7      197.77      200.52     19.02 o 
  -4   5   7      437.76      417.25     12.82 o 
  -3   5   7     2977.55     2886.57     67.98 o 
  -2   5   7     2198.32     2259.93     53.69 o 
  -1   5   7        3.09       26.14     11.64 o 
   0   5   7     2907.52     2998.29     58.65 o 
   1   5   7     1836.78     1694.23     71.11 o 
   2   5   7       30.15       51.39     20.52 o 
   3   5   7     1062.09     1107.37     52.59 o 
   4   5   7      877.05      870.77     71.72 o 
   5   5   7        0.50       14.14     10.26 o 
 -10   6   7      278.88      223.91     38.60 o 
  -9   6   7        5.31       13.29     11.76 o 
  -8   6   7      557.34      606.08     50.07 o 
  -7   6   7      764.90      790.50     34.49 o 
  -6   6   7      124.89       94.90     13.62 o 
  -5   6   7      496.80      502.28     25.84 o 
  -4   6   7     2614.00     2773.21     54.44 o 
  -3   6   7        0.70        7.25     11.19 o 
  -2   6   7      551.45      569.02     42.64 o 
  -1   6   7     2000.23     2075.97     50.75 o 
   0   6   7     1242.13     1303.70     42.33 o 
   1   6   7      625.06      633.33     47.43 o 
   2   6   7     1111.08     1106.84     49.03 o 
   3   6   7       42.20       50.91     25.22 o 
   4   6   7        0.79       38.68     15.45 o 
  -9   7   7       46.97       40.61     20.83 o 
  -8   7   7       28.01       15.56     10.45 o 
  -7   7   7        1.86       26.28     11.77 o 
  -6   7   7        0.74       23.05      8.66 o 
  -5   7   7      565.68      507.65     26.99 o 
  -4   7   7       77.29       47.56     10.82 o 
  -3   7   7      350.88      295.08     40.57 o 
  -2   7   7      519.64      548.00     30.21 o 
  -1   7   7      169.45      189.87     30.64 o 
   0   7   7      387.86      351.89     25.16 o 
   1   7   7       20.58       30.33     11.61 o 
   2   7   7       27.78       41.00     20.80 o 
   3   7   7       15.98       13.57     15.69 o 
   4   7   7       49.02       44.74     19.40 o 
  -9   8   7       46.76       32.83     13.94 o 
  -8   8   7      423.27      461.15     39.65 o 
  -7   8   7      510.56      604.43     32.03 o 
  -6   8   7      185.43      135.72     26.27 o 
  -5   8   7      996.25      912.36     44.62 o 
  -4   8   7      739.68      761.80     24.28 o 
  -3   8   7      229.24      206.81     31.68 o 
  -2   8   7      649.86      595.47     32.29 o 
  -1   8   7      408.19      454.03     25.75 o 
   0   8   7       10.95       48.93     17.82 o 
   1   8   7      532.27      515.03     34.58 o 
   2   8   7      459.07      465.42     69.69 o 
   3   8   7       46.69       60.13     20.97 o 
   4   8   7       14.87       29.63     16.84 o 
  -8   9   7       61.98       57.89     17.02 o 
  -7   9   7      160.19      149.24     25.03 o 
  -6   9   7      752.26      884.79     64.45 o 
  -5   9   7      375.86      417.18     31.27 o 
  -4   9   7       28.29       34.03     10.73 o 
  -3   9   7     1048.23     1078.51     40.48 o 
  -2   9   7      684.77      726.56     33.89 o 
  -1   9   7        5.27       32.03     13.55 o 
   0   9   7      762.12      776.89     39.66 o 
   1   9   7      493.66      555.23     46.21 o 
   2   9   7        0.40       16.10     14.41 o 
   3   9   7      575.81      658.39     40.04 o 
  -8  10   7       56.98       61.72     19.80 o 
  -7  10   7      136.30      145.00     46.80 o 
  -6  10   7       56.70       65.45     14.86 o 
  -5  10   7      125.41      115.83     22.97 o 
  -4  10   7      274.17      270.36     45.39 o 
  -3  10   7      191.74      191.86     26.20 o 
  -2  10   7      144.51      179.37     27.96 o 
  -1  10   7      187.87      220.62     34.41 o 
   0  10   7       79.66      127.71     20.70 o 
   1  10   7        5.89       11.26     10.54 o 
   2  10   7       53.11       34.97     18.74 o 
  -7  11   7        5.87       24.26      9.29 o 
  -6  11   7        9.68       33.68     18.76 o 
  -5  11   7        3.87        7.54     14.18 o 
  -4  11   7       18.01       17.83      9.95 o 
  -3  11   7       93.12       92.36     25.64 o 
  -2  11   7       12.81       22.99     12.61 o 
  -1  11   7      134.61      136.15     25.66 o 
   0  11   7        4.83       41.67     13.93 o 
   1  11   7       30.85       29.75     12.45 o 
   2  11   7        2.06       20.11      9.79 o 
  -6  12   7       69.06       51.36     12.76 o 
  -5  12   7      216.08      262.86     40.88 o 
  -4  12   7      252.52      265.03     43.92 o 
  -3  12   7        0.20       14.73     11.14 o 
  -2  12   7      674.33      747.95     37.61 o 
  -1  12   7      311.28      298.96     40.14 o 
   0  12   7       62.04       59.72     19.01 o 
   1  12   7      272.30      240.84     38.59 o 
  -4  13   7       89.73       81.37     27.75 o 
  -3  13   7      120.50      128.12     23.20 o 
  -2  13   7      215.26      259.71     30.29 o 
  -1  13   7       17.09       35.61     15.60 o 
 -10   0   8      175.15      142.15     44.75 o 
  -9   0   8       15.31       31.31     14.16 o 
  -8   0   8      803.28      898.82     79.21 o 
  -7   0   8     1710.07     1761.48     83.56 o 
  -6   0   8       39.06       62.97     17.01 o 
  -5   0   8     1174.02     1360.95     47.16 o 
  -4   0   8      518.54      547.48     40.90 o 
  -3   0   8      811.55      778.05     34.78 o 
  -2   0   8      473.74      448.92     18.65 o 
  -1   0   8     1454.38     1432.49     38.14 o 
   0   0   8     1248.22     1183.29     41.96 o 
   1   0   8      853.48      890.20     55.15 o 
   2   0   8      314.95      301.28     92.35 o 
   3   0   8      684.26      682.05     84.91 o 
   4   0   8       81.32      100.29     34.36 o 
 -10   1   8       73.80       49.39     15.85 o 
  -9   1   8      229.86      164.76     24.87 o 
  -8   1   8      682.63      690.20     48.16 o 
  -7   1   8       70.90       57.75     14.79 o 
  -6   1   8      168.82      186.26     16.33 o 
  -5   1   8     1047.84     1019.08     32.51 o 
  -4   1   8      138.68      144.65     18.83 o 
  -3   1   8      887.91      872.73     22.26 o 
  -2   1   8      347.94      368.59     22.95 o 
  -1   1   8       30.13       20.63      8.12 o 
   0   1   8      984.45      954.55     22.71 o 
   1   1   8      832.18      827.37     32.40 o 
   2   1   8       38.25       11.27     12.11 o 
   3   1   8      237.51      247.33     29.34 o 
   4   1   8      486.04      504.42     31.52 o 
 -10   2   8       97.93       52.87     22.93 o 
  -9   2   8        0.61       37.79     13.81 o 
  -8   2   8       48.11       60.32     12.66 o 
  -7   2   8      145.63      158.74     23.78 o 
  -6   2   8       23.86       21.05      7.64 o 
  -5   2   8      722.92      707.15     20.98 o 
  -4   2   8       10.39       16.24      4.74 o 
  -3   2   8       12.60       17.61      5.38 o 
  -2   2   8       17.11       17.31      8.70 o 
  -1   2   8       57.18       54.61      6.80 o 
   0   2   8      134.38      142.56     12.60 o 
   1   2   8      766.68      756.96     33.61 o 
   2   2   8       36.46       22.26     11.98 o 
   3   2   8       23.70       41.08     11.82 o 
   4   2   8      102.43       77.78     25.11 o 
 -10   3   8       89.63       66.58     15.42 o 
  -9   3   8      954.42     1080.74     62.18 o 
  -8   3   8      307.99      281.24     25.68 o 
  -7   3   8      257.02      298.23     26.82 o 
  -6   3   8      862.98      934.44     30.16 o 
  -5   3   8      819.68      853.86     26.55 o 
  -4   3   8       70.31       67.19      7.25 o 
  -3   3   8     2777.26     2753.93     49.49 o 
  -2   3   8     1862.02     1813.63     46.23 o 
  -1   3   8      489.41      503.51     34.36 o 
   0   3   8     1873.56     1913.27     74.57 o 
   1   3   8     2110.26     2096.81     41.44 o 
   2   3   8      136.23      108.37     28.87 o 
   3   3   8      490.61      520.17     36.19 o 
   4   3   8      960.94      931.50     91.70 o 
 -10   4   8      298.39      290.02     37.52 o 
  -9   4   8       95.38       84.23     18.91 o 
  -8   4   8      773.08      896.32     41.60 o 
  -7   4   8      785.42      721.23     31.87 o 
  -6   4   8       54.56       36.12     10.27 o 
  -5   4   8      315.31      360.27     19.28 o 
  -4   4   8     2662.26     2778.90     48.06 o 
  -3   4   8      258.49      240.71     16.21 o 
  -2   4   8     1008.16     1080.04     39.59 o 
  -1   4   8      497.92      532.50     36.12 o 
   0   4   8      862.55      801.49     34.33 o 
   1   4   8       12.92       13.05      9.80 o 
   2   4   8     1340.56     1383.16     75.38 o 
   3   4   8     1033.20     1135.22     51.90 o 
   4   4   8      124.36       89.09     26.36 o 
 -10   5   8       59.73       58.01     15.47 o 
  -9   5   8        0.31       28.94      8.61 o 
  -8   5   8        0.33       22.26     10.24 o 
  -7   5   8      105.33       84.70     13.27 o 
  -6   5   8      507.43      479.19     35.76 o 
  -5   5   8      221.38      235.80     15.00 o 
  -4   5   8       34.10       39.08      9.88 o 
  -3   5   8        0.17       17.56     10.54 o 
  -2   5   8      519.98      529.40     28.85 o 
  -1   5   8      264.36      258.16     20.11 o 
   0   5   8       66.00       51.50     18.57 o 
   1   5   8       75.34       79.22     18.42 o 
   2   5   8       69.56       45.24     17.26 o 
   3   5   8        0.08       11.28     17.65 o 
   4   5   8       23.06       54.21     30.70 o 
  -9   6   8       76.15       47.31     17.58 o 
  -8   6   8        3.50       14.09      7.93 o 
  -7   6   8      282.21      269.12     31.98 o 
  -6   6   8      102.05       75.98     15.42 o 
  -5   6   8       25.53       25.55     12.58 o 
  -4   6   8     1510.37     1488.72     44.87 o 
  -3   6   8        3.38       30.64     10.69 o 
  -2   6   8      268.24      244.03     41.38 o 
  -1   6   8     1000.81     1102.94     70.72 o 
   0   6   8       98.65      117.18     23.11 o 
   1   6   8      126.20      137.10     24.82 o 
   2   6   8      635.65      627.52     38.46 o 
   3   6   8        8.47        7.49      9.15 o 
  -9   7   8      171.26      195.61     44.53 o 
  -8   7   8      334.39      316.36     45.82 o 
  -7   7   8       32.84       57.59     12.70 o 
  -6   7   8     1816.25     1919.17     81.50 o 
  -5   7   8      632.52      675.98     29.78 o 
  -4   7   8      719.31      708.00     34.36 o 
  -3   7   8     1660.10     1845.23     50.21 o 
  -2   7   8      379.61      441.14     30.43 o 
  -1   7   8       72.09       87.64     15.40 o 
   0   7   8     2068.90     2054.66     51.68 o 
   1   7   8      982.85     1000.32     51.54 o 
   2   7   8        8.98       26.41     14.68 o 
   3   7   8      472.43      521.52     61.99 o 
  -9   8   8       52.46       79.43     25.88 o 
  -8   8   8      250.01      284.85     34.84 o 
  -7   8   8       47.83       44.67     19.46 o 
  -6   8   8        0.59       33.25     12.49 o 
  -5   8   8       66.48       52.00     16.23 o 
  -4   8   8      320.24      334.08     49.65 o 
  -3   8   8      121.33      120.43     21.19 o 
  -2   8   8      613.09      694.80     36.07 o 
  -1   8   8     1297.10     1404.66     52.78 o 
   0   8   8       43.60       24.08     15.29 o 
   1   8   8       77.17       57.77     19.75 o 
   2   8   8      637.13      643.51     51.88 o 
  -8   9   8        0.01       23.61     11.58 o 
  -7   9   8        0.90       24.14     10.57 o 
  -6   9   8       44.92       53.21     26.66 o 
  -5   9   8        4.99        5.79      8.87 o 
  -4   9   8        0.21       20.61      8.59 o 
  -3   9   8       21.32       19.01      9.46 o 
  -2   9   8       16.47       31.73     13.68 o 
  -1   9   8        0.37        6.83     11.74 o 
   0   9   8       96.85       73.76     17.11 o 
   1   9   8        0.31       45.11     11.52 o 
   2   9   8       55.13       66.48     22.86 o 
  -7  10   8       80.32       94.23     36.77 o 
  -6  10   8        3.36       22.77     11.98 o 
  -5  10   8       29.41       51.40     20.07 o 
  -4  10   8      274.27      353.19     36.54 o 
  -3  10   8        4.57       25.84     13.83 o 
  -2  10   8      348.23      272.68     35.10 o 
  -1  10   8      150.13      152.21     28.85 o 
   0  10   8       16.34       44.25     12.53 o 
   1  10   8       26.82       29.30     11.33 o 
  -6  11   8      323.73      289.32     55.95 o 
  -5  11   8      108.89       82.18     26.09 o 
  -4  11   8        0.17       15.67     19.52 o 
  -3  11   8      284.47      325.93     32.21 o 
  -2  11   8      221.24      347.81     78.58 o 
  -1  11   8       53.37       47.36     16.59 o 
   0  11   8      297.49      306.25     45.43 o 
  -4  12   8       33.36       23.37     15.42 o 
  -3  12   8      129.96      106.84     26.47 o 
  -2  12   8        0.48       51.26     13.90 o 
 -10   1   9       73.16       32.81     12.49 o 
  -9   1   9      467.68      442.07     51.84 o 
  -8   1   9      486.73      443.15     27.44 o 
  -7   1   9        0.32       10.04      5.35 o 
  -6   1   9      668.35      742.29     29.11 o 
  -5   1   9      888.96      942.23     42.40 o 
  -4   1   9       10.13       21.82      6.57 o 
  -3   1   9     1129.54     1182.51     31.94 o 
  -2   1   9      122.86      145.96     17.72 o 
  -1   1   9      169.56      165.15     14.49 o 
   0   1   9      542.81      592.48     28.71 o 
   1   1   9     1372.07     1358.44     46.52 o 
   2   1   9       37.40       26.20     13.11 o 
   3   1   9      473.14      439.67     88.04 o 
 -10   2   9      110.88       68.05     27.57 o 
  -9   2   9      419.75      451.11     74.31 o 
  -8   2   9      357.43      405.28     34.06 o 
  -7   2   9     1095.40     1077.79     32.46 o 
  -6   2   9      501.90      433.86     28.07 o 
  -5   2   9      557.26      628.51     28.39 o 
  -4   2   9     1904.17     1915.96     56.13 o 
  -3   2   9     1455.90     1380.39     33.88 o 
  -2   2   9      333.27      341.95     22.13 o 
  -1   2   9     2414.30     2474.81     45.50 o 
   0   2   9     1141.47     1050.37     47.89 o 
   1   2   9      186.27      162.50     28.58 o 
   2   2   9      524.60      710.49    104.72 o 
   3   2   9      731.34      648.36     44.45 o 
 -10   3   9        0.07       10.23      9.91 o 
  -9   3   9      266.10      175.31     31.40 o 
  -8   3   9        5.47       34.72     14.97 o 
  -7   3   9       42.22       49.16     12.26 o 
  -6   3   9       57.04       67.25      9.95 o 
  -5   3   9      271.86      229.32     30.36 o 
  -4   3   9        8.79        7.55     10.23 o 
  -3   3   9      202.16      227.00     14.10 o 
  -2   3   9      502.40      538.02     32.77 o 
  -1   3   9      165.26      176.96     21.77 o 
   0   3   9      229.04      181.32     24.29 o 
   1   3   9      152.97      152.74     33.98 o 
   2   3   9      145.21      164.04     35.29 o 
   3   3   9       13.93       34.05     16.62 o 
 -10   4   9       17.39       29.25     11.77 o 
  -9   4   9       65.48       53.74     13.54 o 
  -8   4   9       95.44       44.79     17.17 o 
  -7   4   9       28.45       22.33      7.68 o 
  -6   4   9        1.44       23.38     14.74 o 
  -5   4   9       56.31       31.15      8.93 o 
  -4   4   9      111.29      102.69     21.14 o 
  -3   4   9        7.14       15.81      8.75 o 
  -2   4   9       17.28       30.81     11.47 o 
  -1   4   9      311.63      285.36     30.66 o 
   0   4   9       54.09       43.63     15.06 o 
   1   4   9       28.94       33.42     14.14 o 
   2   4   9       29.88       24.24     11.31 o 
   3   4   9       71.08      124.96     52.32 o 
  -9   5   9      419.01      299.01     62.80 o 
  -8   5   9      201.64      190.71     34.53 o 
  -7   5   9       19.36       29.03     10.56 o 
  -6   5   9      232.85      263.92     31.37 o 
  -5   5   9      291.13      251.48     27.69 o 
  -4   5   9       23.76       24.86     10.48 o 
  -3   5   9      663.09      649.09     31.93 o 
  -2   5   9       57.19       42.55     13.97 o 
  -1   5   9       11.85       40.43     19.05 o 
   0   5   9      416.48      436.46     43.45 o 
   1   5   9      403.40      471.52     52.58 o 
   2   5   9        4.13       20.45      9.10 o 
  -9   6   9       82.35       54.70     16.35 o 
  -8   6   9       17.34       19.85     11.92 o 
  -7   6   9      527.21      411.12     64.65 o 
  -6   6   9      181.28      160.34     23.11 o 
  -5   6   9        0.30       15.51      7.82 o 
  -4   6   9      449.03      437.17     30.97 o 
  -3   6   9      192.29      193.13     30.82 o 
  -2   6   9       47.62       45.50     18.57 o 
  -1   6   9      390.09      400.68     35.73 o 
   0   6   9      124.39      128.29     18.10 o 
   1   6   9       18.17       23.01     10.36 o 
   2   6   9      307.43      340.07     38.49 o 
  -8   7   9        1.23       13.47     11.72 o 
  -7   7   9       22.21       59.39     14.63 o 
  -6   7   9       11.66       18.37     12.43 o 
  -5   7   9        1.21       16.68      8.77 o 
  -4   7   9       58.70       55.80     15.91 o 
  -3   7   9        0.87       20.70     10.74 o 
  -2   7   9       76.63       99.41     20.68 o 
  -1   7   9       86.52       91.80     18.50 o 
   0   7   9       36.40       40.11     15.87 o 
   1   7   9       77.70       43.46     13.69 o 
  -8   8   9       39.62       35.76     17.62 o 
  -7   8   9      403.88      472.48     74.12 o 
  -6   8   9       22.53       23.86     11.80 o 
  -5   8   9       18.77       21.10     12.66 o 
  -4   8   9      537.71      496.24     60.57 o 
  -3   8   9       33.32       41.77     17.76 o 
  -2   8   9       30.41       35.34     11.27 o 
  -1   8   9      346.29      425.79     84.69 o 
   0   8   9       73.32       67.35     21.61 o 
   1   8   9        9.78       30.15      9.36 o 
  -7   9   9       29.53       23.00     22.04 o 
  -6   9   9       55.18       53.89     19.13 o 
  -5   9   9      886.09      826.66     53.69 o 
  -4   9   9       85.78       35.75     13.58 o 
  -3   9   9      264.78      329.65     34.86 o 
  -2   9   9      671.27      723.27     35.50 o 
  -1   9   9        1.41       29.97     10.18 o 
   0   9   9      190.17      185.43     29.19 o 
  -6  10   9       59.44       86.98     23.77 o 
  -5  10   9       86.97       83.41     22.49 o 
  -4  10   9       14.56       24.48     10.38 o 
  -3  10   9       68.41       91.92     32.92 o 
  -2  10   9        1.97       36.54     15.59 o 
  -1  10   9       20.20       59.09     15.62 o 
  -9   0  10       36.96       27.57     13.14 o 
  -8   0  10       81.76       85.26     37.76 o 
  -7   0  10       58.43       53.00     16.61 o 
  -6   0  10      751.35      746.10    129.31 o 
  -5   0  10       78.70       70.31     26.27 o 
  -4   0  10     1369.37     1414.21     70.42 o 
  -3   0  10      321.32      324.02     27.80 o 
  -2   0  10      225.90      207.39     50.00 o 
  -1   0  10      176.71      232.04     36.56 o 
   0   0  10     1458.71     1512.76     81.21 o 
   1   0  10       92.64       48.95     45.25 o 
   2   0  10      134.47      180.90     67.33 o 
  -9   1  10      220.48      236.82     37.15 o 
  -8   1  10      151.17      142.42     18.07 o 
  -7   1  10        2.71       19.54      8.40 o 
  -6   1  10      287.92      251.28     20.94 o 
  -5   1  10      170.01      153.85     27.66 o 
  -4   1  10       38.05       24.56     10.64 o 
  -3   1  10       53.47       49.91     12.31 o 
  -2   1  10      203.11      230.33     38.00 o 
  -1   1  10       67.98       48.83     27.64 o 
   0   1  10       39.26       81.05     28.29 o 
   1   1  10      141.71      175.64     28.40 o 
   2   1  10      151.90      115.31     49.13 o 
  -9   2  10        3.14       17.78     10.67 o 
  -8   2  10       10.32       12.44      5.44 o 
  -7   2  10       11.29       27.32      7.98 o 
  -6   2  10      120.42       98.73     17.85 o 
  -5   2  10       17.01       15.92      6.55 o 
  -4   2  10      148.12      140.20     18.71 o 
  -3   2  10        1.00       32.34     10.08 o 
  -2   2  10       12.48       32.11     13.18 o 
  -1   2  10        0.09       13.57     10.39 o 
   0   2  10      206.90      167.83     36.26 o 
   1   2  10        2.71       25.39     16.38 o 
  -9   3  10       91.84      144.99     56.87 o 
  -8   3  10      726.99      858.62    104.93 o 
  -7   3  10        2.41       12.63      6.54 o 
  -6   3  10       97.80      104.05     17.39 o 
  -5   3  10      861.95      881.57     32.19 o 
  -4   3  10      405.37      454.27     59.06 o 
  -3   3  10      310.71      329.24     38.39 o 
  -2   3  10      536.96      594.86     38.29 o 
  -1   3  10      283.40      325.21     36.08 o 
   0   3  10      189.87      228.36     26.84 o 
   1   3  10      192.74      200.84     42.97 o 
  -9   4  10      117.42      147.35     27.66 o 
  -8   4  10       33.81       42.51     17.40 o 
  -7   4  10      998.29     1002.24     43.70 o 
  -6   4  10      106.77      153.58     33.55 o 
  -5   4  10       64.17       56.30     15.54 o 
  -4   4  10      585.51      698.23     28.77 o 
  -3   4  10      217.48      191.19     22.79 o 
  -2   4  10      135.16      134.56     20.82 o 
  -1   4  10     1476.01     1411.97     45.65 o 
   0   4  10      385.70      386.39     26.09 o 
   1   4  10        2.84       30.37     16.39 o 
  -8   5  10        1.02       13.76     13.32 o 
  -7   5  10       42.36       35.78     14.63 o 
  -6   5  10        4.82       16.19      8.19 o 
  -5   5  10       16.40       21.50      7.42 o 
  -4   5  10       20.05       28.51     11.16 o 
  -3   5  10      460.77      474.23     40.08 o 
  -2   5  10        3.90        4.26      9.46 o 
  -1   5  10       11.16       39.50     11.43 o 
   0   5  10       17.38       17.34     10.94 o 
   1   5  10       14.21       25.74     13.84 o 
  -8   6  10       47.33       42.00     16.93 o 
  -7   6  10      390.91      356.95     58.12 o 
  -6   6  10       59.43       58.72     28.26 o 
  -5   6  10       87.49       56.11     14.07 o 
  -4   6  10      530.04      561.65     34.87 o 
  -3   6  10       91.21       92.63     15.89 o 
  -2   6  10       97.46      133.11     31.06 o 
  -1   6  10      248.58      271.88     29.60 o 
   0   6  10      105.85      121.73     27.18 o 
  -7   7  10        0.31        9.92     16.62 o 
  -6   7  10       35.37       34.10     16.70 o 
  -5   7  10      634.60      676.03     47.74 o 
  -4   7  10      140.07      151.41     23.04 o 
  -3   7  10       99.22       96.00     20.62 o 
  -2   7  10      473.66      626.38     70.66 o 
  -1   7  10      274.84      298.65     33.44 o 
   0   7  10       17.32       41.08     14.25 o 
  -6   8  10      521.44      573.30     94.51 o 
  -5   8  10        0.13        8.36     10.63 o 
  -4   8  10       61.45       54.53     16.85 o 
  -3   8  10      393.93      359.69     38.29 o 
  -2   8  10       36.97       37.60      9.32 o 
  -1   8  10       53.69       42.68     17.83 o 
  -5   9  10       88.72       99.18     31.88 o 
  -4   9  10       68.75       35.97     15.69 o 
  -3   9  10        6.42       43.05     18.50 o 
  -8   1  11      138.96      190.44     17.14 o 
  -7   1  11       45.74       20.91      9.40 o 
  -6   1  11      238.41      246.15     62.56 o 
  -5   1  11      252.23      254.12     48.10 o 
  -4   1  11      465.76      436.10     62.88 o 
  -3   1  11      155.13      156.27     23.06 o 
  -2   1  11      686.35      668.07     83.62 o 
  -1   1  11      159.59      101.56     36.26 o 
   0   1  11      138.78      126.26     53.84 o 
  -8   2  11       17.52       19.98      8.37 o 
  -7   2  11      146.07      178.75     22.55 o 
  -6   2  11      255.61      213.73     46.48 o 
  -5   2  11       44.66       25.16      5.56 o 
  -4   2  11      494.26      521.02     73.81 o 
  -3   2  11       39.57       64.92     18.30 o 
  -2   2  11      148.00      148.03     33.02 o 
  -1   2  11      192.75      176.96     33.93 o 
   0   2  11      428.20      370.57     79.94 o 
  -8   3  11      128.56       76.70     31.67 o 
  -7   3  11      198.01      191.07     32.41 o 
  -6   3  11        0.49       20.87     16.49 o 
  -5   3  11      185.57      177.96     37.29 o 
  -4   3  11      112.44      100.33     19.65 o 
  -3   3  11        7.58       14.05     10.10 o 
  -2   3  11      137.34      116.82     27.63 o 
  -1   3  11      127.91       73.88     21.97 o 
  -7   4  11        0.90       17.92      9.11 o 
  -6   4  11       50.56       53.53     12.94 o 
  -5   4  11       44.90       36.56     13.35 o 
  -4   4  11       56.58       58.34     16.53 o 
  -3   4  11        1.48       21.94     10.35 o 
  -2   4  11       18.70       49.67     15.28 o 
  -1   4  11       82.79       67.89     23.26 o 
  -7   5  11        5.76       28.81     15.50 o 
  -6   5  11       99.93       89.46     17.59 o 
  -5   5  11      706.78      669.49     58.41 o 
  -4   5  11       64.79       75.56     17.69 o 
  -3   5  11      106.96      156.26     25.49 o 
  -2   5  11      448.58      516.62     70.02 o 
  -6   6  11      134.75      133.19     32.07 o 
  -5   6  11        0.01        5.04      6.93 o 
  -4   6  11      233.84      197.46     28.79 o 
  -3   6  11      198.30      214.82     23.57 o 
  -2   6  11       60.26       59.74     28.82 o 
  -4   7  11        1.43       18.56      9.03 o 
  -6   0  12      356.15      322.05    124.37 o 
  -5   0  12      193.43      134.55     60.33 o 
  -4   0  12      302.52      279.70     93.80 o 
  -3   0  12      404.02      303.57    104.59 o 
  -6   1  12       21.74       26.76     19.31 o 
  -5   1  12      114.78       90.22     33.62 o 
  -4   1  12       21.09       22.20     16.56 o 
  -3   1  12        0.98       24.22     14.78 o 
  -6   2  12        8.07       16.74     10.90 o 
  -5   2  12        9.12       48.75     13.41 o 
  -4   2  12       70.68       57.39     26.62 o 
                                                 
